# Supplementary material for: Genetic variation and historical breeding patterns in common bean (Phaseolus vulgaris L.) affect fermentation patterns by the human gut microbiome
Source: Commun Biol. 2025 Nov 26;8:1690. doi: 10.1038/s42003-025-09089-2 (PMC12657933; doi:10.1038/s42003-025-09089-2)
Supplement: Supplementary file 2 — Supplementary Data [file 42003_2025_9089_MOESM2_ESM.xlsx]

## Sheet: Table S1
Supplementary Table S1. Effect of landrace and market class on global microbiota composition in terms of Bray-Curtis distance in the population structure study. Data represent triplicate fermentations of 24 bean genotypes [four selected from six major market classes] with 12 microbiotas; permutational multivariate analysis of variance using distance matrices (PERMANOVA) for landrace and market cl…
Subject	term	Df	SumOfSqs	R2	F	Pr(>F)
All	Landrace	1	0.130813	0.000597206	6.2926	0.01
S765	Landrace	1	0.0236594	0.0209526	1.49807	0.21
S766	Landrace	1	0.0383518	0.0432885	3.16731	0.02
S767	Landrace	1	0.0261217	0.0396153	2.88746	0.02
S768	Landrace	1	0.086813	0.06569	4.9216	0.01
S769	Landrace	1	0.0850342	0.0377588	2.74683	0.01
S770	Landrace	1	0.114132	0.0289346	2.08578	0.11
S771	Landrace	1	0.0533629	0.0373874	2.71877	0.03
S772	Landrace	1	0.0191604	0.0304071	2.16388	0.06
S773	Landrace	1	0.0199404	0.0158446	1.12698	0.36
S774	Landrace	1	0.0311347	0.0198036	1.41426	0.2
S775	Landrace	1	0.0115212	0.0129264	0.9167	0.45
S776	Landrace	1	0.0747871	0.0408394	2.98048	0.01
All	MarketClass	5	0.363194	0.00165811	3.52432	0.01
S765	MarketClass	5	0.124112	0.109912	1.63	0.05
S766	MarketClass	5	0.121619	0.137275	2.10035	0.01
S767	MarketClass	5	0.0881652	0.133709	2.03737	0.01
S768	MarketClass	5	0.308625	0.233531	4.02184	0.01
S769	MarketClass	5	0.286161	0.127067	1.92144	0.02
S770	MarketClass	5	0.298223	0.0756051	1.07961	0.36
S771	MarketClass	5	0.159906	0.112034	1.66543	0.02
S772	MarketClass	5	0.0875482	0.138937	2.09762	0.01
S773	MarketClass	5	0.128964	0.102474	1.5071	0.05
S774	MarketClass	5	0.134107	0.0853005	1.23097	0.21
S775	MarketClass	5	0.0822452	0.0922766	1.34188	0.14
S776	MarketClass	5	0.194176	0.106035	1.56568	0.04

## Sheet: Table S2
Supplementary Table S2. Effect of landrace on diversity metrics in terms of Bray-Curtis distance from the fermented blank and Shannon diversity in the population structure study. Data represent means and standard errors by subject (microbiota) and across all subjects of triplicate fermentations of 24 bean genotypes (four selected from six major market classes) with 12 microbiotas; p-values from t…
Subject	Var	Durango	Mesoamerica	Kruskal-Wallis p-value	p.adj	p.adj.signif
All	Bray-Curtis distance from fermented blank	0.38 (0)	0.39 (0.01)	0.000394	0.002704	**
S765	Bray-Curtis distance from fermented blank	0.33 (0)	0.34 (0)	0.0251	0.06526
S766	Bray-Curtis distance from fermented blank	0.29 (0)	0.3 (0.01)	0.159	0.258375
S767	Bray-Curtis distance from fermented blank	0.37 (0.01)	0.38 (0.01)	0.466	0.546
S768	Bray-Curtis distance from fermented blank	0.47 (0.01)	0.49 (0.01)	0.396	0.5148
S769	Bray-Curtis distance from fermented blank	0.37 (0.01)	0.38 (0.01)	0.351	0.507
S770	Bray-Curtis distance from fermented blank	0.6 (0.01)	0.64 (0.01)	0.0067	0.0290333	*
S771	Bray-Curtis distance from fermented blank	0.45 (0.01)	0.49 (0.01)	0.000416	0.002704	**
S772	Bray-Curtis distance from fermented blank	0.37 (0.01)	0.39 (0.01)	0.0618	0.1339
S773	Bray-Curtis distance from fermented blank	0.38 (0)	0.38 (0.01)	0.689	0.689
S774	Bray-Curtis distance from fermented blank	0.39 (0)	0.37 (0.01)	0.01	0.0325	*
S775	Bray-Curtis distance from fermented blank	0.27 (0)	0.27 (0.01)	0.504	0.546
S776	Bray-Curtis distance from fermented blank	0.29 (0.01)	0.32 (0.01)	0.111	0.206143
All	Shannon	2.91 (0.01)	2.87 (0.02)	9.36e-09	1.2168e-07	***
S765	Shannon	3.18 (0.02)	3.15 (0.02)	0.214	0.2782
S766	Shannon	2.83 (0.01)	2.74 (0.02)	0.000168	0.001092	**
S767	Shannon	2.46 (0.02)	2.36 (0.03)	0.00558	0.018135	*
S768	Shannon	2.5 (0.02)	2.46 (0.02)	0.0169	0.04394	*
S769	Shannon	3.2 (0.02)	3.13 (0.05)	0.214	0.2782
S770	Shannon	3.17 (0.03)	3.06 (0.04)	0.00399	0.01729	*
S771	Shannon	3.18 (0.02)	3.13 (0.01)	0.0315	0.06825
S772	Shannon	2.32 (0.02)	2.28 (0.02)	0.185	0.2782
S773	Shannon	2.88 (0.02)	2.89 (0.04)	0.693	0.75075
S774	Shannon	3.04 (0.04)	3.03 (0.03)	0.177	0.2782
S775	Shannon	2.81 (0.02)	2.79 (0.02)	0.364	0.430182
S776	Shannon	3.32 (0.03)	3.34 (0.03)	0.895	0.895

## Sheet: Table S3
Supplementary Table S3. Effect of market class on diversity metrics in terms of Bray-Curtis distance from the fermented blank and Shannon diversity in the population structure study. Data represent means and standard errors by subject (microbiota) and across all subjects of triplicate fermentations of 24 bean genotypes (four selected from six major market classes) with 12 microbiotas; means withi…
Subject	Var	Great Northern	Pinto	Pink	Small Red	Navy	Black	Kruskal-Wallis p-value	p.adj	p.adj.signif
All	Bray-Curtis distance from fermented blank	0.38 (0.01) bc	0.38 (0.01) c	0.38 (0.01) bc	0.39 (0.01) ab	0.39 (0.01) bc	0.4 (0.01) a	4.91e-06	6.383e-05	***
S765	Bray-Curtis distance from fermented blank	0.33 (0.01)	0.33 (0)	0.33 (0.01)	0.34 (0.01)	0.34 (0.01)	0.34 (0.01)	0.275	0.297917
S766	Bray-Curtis distance from fermented blank	0.31 (0) ab	0.28 (0.01) ab	0.27 (0.01) b	0.29 (0.01) ab	0.31 (0.01) a	0.29 (0.01) ab	0.0207	0.05382
S767	Bray-Curtis distance from fermented blank	0.38 (0.01)	0.37 (0.01)	0.37 (0.01)	0.36 (0.01)	0.37 (0.01)	0.38 (0.01)	0.458	0.458
S768	Bray-Curtis distance from fermented blank	0.45 (0.01) c	0.46 (0.01) bc	0.49 (0.01) abc	0.5 (0.01) ab	0.44 (0.01) c	0.53 (0.01) a	1.81e-05	0.00011765	***
S769	Bray-Curtis distance from fermented blank	0.37 (0.01)	0.36 (0.01)	0.38 (0.01)	0.37 (0.01)	0.36 (0.01)	0.4 (0.02)	0.127	0.2275
S770	Bray-Curtis distance from fermented blank	0.6 (0.02) ab	0.58 (0.02) b	0.58 (0.02) ab	0.63 (0.02) ab	0.62 (0.02) ab	0.65 (0.02) a	0.0319	0.0691167
S771	Bray-Curtis distance from fermented blank	0.47 (0.01) abc	0.43 (0.01) c	0.44 (0.01) bc	0.46 (0.01) abc	0.49 (0.01) ab	0.49 (0.01) a	0.00267	0.01157	*
S772	Bray-Curtis distance from fermented blank	0.34 (0.01) b	0.36 (0.01) ab	0.37 (0.01) ab	0.39 (0.01) ab	0.37 (0.01) ab	0.41 (0.01) a	0.00727	0.0236275	*
S773	Bray-Curtis distance from fermented blank	0.37 (0)	0.38 (0.01)	0.38 (0.01)	0.38 (0.01)	0.37 (0.01)	0.38 (0.01)	0.243	0.287182
S774	Bray-Curtis distance from fermented blank	0.39 (0.01)	0.39 (0.01)	0.39 (0.01)	0.39 (0.01)	0.37 (0)	0.37 (0.01)	0.227	0.287182
S775	Bray-Curtis distance from fermented blank	0.28 (0.01)	0.27 (0.01)	0.27 (0.01)	0.27 (0.01)	0.25 (0.01)	0.28 (0.01)	0.162	0.234
S776	Bray-Curtis distance from fermented blank	0.31 (0.01)	0.29 (0.01)	0.29 (0.02)	0.29 (0.01)	0.34 (0.02)	0.3 (0.01)	0.14	0.2275
All	Shannon	2.93 (0.03) a	2.92 (0.03) a	2.91 (0.03) ab	2.88 (0.03) ab	2.88 (0.03) bc	2.85 (0.03) c	2.06e-09	2.678e-08	***
S765	Shannon	3.27 (0.04) a	3.18 (0.03) ab	3.13 (0.04) ab	3.15 (0.03) ab	3.19 (0.02) ab	3.11 (0.03) b	0.0314	0.08164
S766	Shannon	2.85 (0.02) a	2.81 (0.03) ab	2.81 (0.02) ab	2.85 (0.02) a	2.77 (0.03) ab	2.71 (0.02) b	0.00161	0.00697667	**
S767	Shannon	2.44 (0.03) ab	2.43 (0.04) ab	2.48 (0.03) a	2.49 (0.03) a	2.43 (0.04) ab	2.29 (0.04) b	0.0164	0.0533
S768	Shannon	2.53 (0.02) ab	2.56 (0.02) a	2.49 (0.04) abc	2.43 (0.03) bc	2.51 (0.03) abc	2.4 (0.03) c	0.00133	0.00697667	**
S769	Shannon	3.19 (0.04)	3.22 (0.04)	3.26 (0.05)	3.14 (0.04)	3.12 (0.05)	3.14 (0.09)	0.199	0.2587
S770	Shannon	3.18 (0.08)	3.19 (0.03)	3.24 (0.08)	3.1 (0.05)	3.12 (0.06)	3.01 (0.05)	0.0404	0.0875333
S771	Shannon	3.17 (0.04)	3.22 (0.03)	3.21 (0.04)	3.13 (0.03)	3.12 (0.02)	3.15 (0.02)	0.0895	0.129278
S772	Shannon	2.34 (0.03)	2.3 (0.03)	2.32 (0.04)	2.3 (0.03)	2.28 (0.03)	2.27 (0.03)	0.721	0.771
S773	Shannon	2.9 (0.02)	2.89 (0.06)	2.86 (0.02)	2.89 (0.05)	2.89 (0.05)	2.9 (0.07)	0.701	0.771
S774	Shannon	3.16 (0.03)	3.03 (0.11)	2.98 (0.07)	3.01 (0.05)	3.04 (0.05)	3.02 (0.05)	0.0604	0.09815
S775	Shannon	2.78 (0.04)	2.86 (0.03)	2.84 (0.02)	2.77 (0.06)	2.81 (0.03)	2.76 (0.04)	0.0551	0.09815
S776	Shannon	3.32 (0.05)	3.34 (0.07)	3.28 (0.07)	3.35 (0.06)	3.31 (0.04)	3.37 (0.05)	0.771	0.771

## Sheet: Table S4
Supplementary Table S4. Effect of landrace on microbiota composition at the genus level in the population structure study. Data represent mean relative abundance and standard error by subject (microbiota) and across all subjects of triplicate fermentations of 24 bean genotypes (four selected from six major market classes) with 12 microbiotas; p-values from the Kruskal-Wallis test were adjusted us…
Subject	Genus	Durango	Mesoamerica	Kruskal-Wallis p-value	p.adj	p.adj.signif
All	Acidaminococcus	0.85 (0.12)	0.74 (0.14)	0.0557	0.08355
All	Agathobacter	0.3 (0.01)	0.28 (0.02)	0.0142	0.0923
All	Akkermansia	0.29 (0.02)	0.29 (0.02)	0.93	0.99
All	Alistipes	1.03 (0.04)	0.93 (0.05)	0.000125	0.0015	**
All	Anaerostipes	0.84 (0.06)	0.73 (0.08)	0.00079	0.01027	*
All	Bacteroides	22.79 (0.46)	23.64 (0.67)	0.00439	0.05707
All	Barnesiella	0.1 (0.01)	0.09 (0.01)	0.062	0.124
All	Bifidobacterium	1.11 (0.09)	1.24 (0.17)	0.0431	0.186767
All	Bilophila	0.03 (0)	0.04 (0)	0.107	0.535
All	Blautia	1.03 (0.05)	0.95 (0.07)	0.000401	0.005213	**
All	Butyricicoccus	0.35 (0.01)	0.3 (0.01)	0.000622	0.008086	**
All	Butyricimonas	0.05 (0)	0.04 (0)	0.679	0.918
All	Catenibacterium	0.12 (0.01)	0.09 (0.01)	0.00961	0.02883	*
All	Christensenellaceae R-7 group	0.08 (0.01)	0.08 (0.01)	0.0293	0.129333
All	Clostridium sensu stricto 1	1.88 (0.16)	2.34 (0.26)	0.235	0.47
All	Collinsella	0.11 (0.01)	0.13 (0.03)	0.028	0.26715
All	Coprococcus 1	0.94 (0.04)	0.87 (0.06)	0.0895	0.42
All	Coprococcus 2	0.05 (0.01)	0.05 (0.01)	0.47	0.714
All	Coprococcus 3	2.97 (0.13)	2.48 (0.16)	0.000117	0.001404	**
All	Desulfovibrio	0.09 (0.01)	0.09 (0.01)	0.347	0.641333
All	Dialister	0.06 (0.01)	0.07 (0.01)	0.332	0.441
All	Dorea	1.64 (0.07)	1.59 (0.11)	0.000985	0.012805	*
All	Enterobacteriaceae NA	0.14 (0.01)	0.15 (0.02)	0.744	0.744
All	Enterococcus	0.03 (0)	0.03 (0.01)	0.318	0.3816
All	Enterorhabdus	0 (0)	0.01 (0)	0.12	0.15
All	Erysipelotrichaceae UCG-003	0.03 (0)	0.03 (0)	0.307	0.522667
All	Escherichia-Shigella	2.02 (0.11)	2.21 (0.18)	0.00518	0.0224467	*
All	Faecalibacterium	3.64 (0.21)	3.02 (0.27)	7.66e-16	9.958e-15	***
All	Fusicatenibacter	0.04 (0)	0.03 (0)	0.00177	0.01593	*
All	Fusobacterium	4.93 (0.46)	4.91 (0.67)	0.208	0.617143
All	Haemophilus	0.03 (0)	0.03 (0)	0.0879	0.2675
All	Holdemanella	0.03 (0)	0.02 (0)	0.283	0.36125
All	Lachnoclostridium	0.16 (0.01)	0.19 (0.01)	0.00749	0.0324567	*
All	Lachnospira	0.1 (0.01)	0.09 (0.01)	0.0577	0.363
All	Lachnospiraceae NA	0.15 (0.01)	0.14 (0.01)	0.147	0.252
All	Lachnospiraceae UCG-004	1.2 (0.04)	1.2 (0.05)	0.809	0.876417
All	Megamonas	0.39 (0.06)	0.32 (0.08)	0.433	0.577333
All	Negativibacillus	0.01 (0)	0.01 (0)	0.291	0.3925
All	Odoribacter	0.43 (0.02)	0.45 (0.02)	0.0385	0.4745
All	Parabacteroides	1.27 (0.06)	1.24 (0.08)	0.953	0.953
All	Paraprevotella	1.43 (0.14)	1.41 (0.21)	0.97	0.97
All	Parasutterella	2.09 (0.11)	2.03 (0.15)	0.373	0.804222
All	Phascolarctobacterium	13.18 (0.36)	13.14 (0.52)	0.607	0.9105
All	Prevotella 7	1.17 (0.16)	1.2 (0.23)	0.601	0.601
All	Prevotella 9	10.26 (0.62)	11.05 (0.95)	0.000506	0.002277	**
All	Roseburia	2.64 (0.17)	2.24 (0.21)	7.56e-05	0.0009828	***
All	Ruminiclostridium 6	0.01 (0)	0.01 (0)	0.392	0.914667
All	Ruminiclostridium 9	0.05 (0.01)	0.05 (0.01)	0.288	0.576
All	Ruminococcaceae NK4A214 group	0.07 (0)	0.06 (0.01)	0.0411	0.1233
All	Ruminococcaceae UCG-002	0.15 (0.01)	0.13 (0.01)	0.00376	0.028535	*
All	Ruminococcaceae UCG-003	0.03 (0)	0.02 (0)	0.00885	0.08635
All	Ruminococcaceae UCG-005	0.04 (0.01)	0.03 (0.01)	0.3	0.372
All	Ruminococcaceae UCG-013	0.28 (0.02)	0.26 (0.03)	0.0132	0.132
All	Ruminococcaceae uncultured	0.03 (0)	0.02 (0)	0.131	0.262
All	Ruminococcus 1	0.03 (0)	0.03 (0)	0.786	0.995
All	Ruminococcus 2	0.2 (0.01)	0.18 (0.02)	1.05e-05	0.000105	***
All	Senegalimassilia	0.01 (0)	0.01 (0)	0.645	0.671
All	Streptococcus	0.03 (0)	0.03 (0)	0.851	0.971
All	Subdoligranulum	0.15 (0.01)	0.14 (0.01)	0.0042	0.0546
All	Sutterella	1.54 (0.08)	1.59 (0.12)	0.877	0.957
All	Veillonella	1.26 (0.14)	1.43 (0.23)	0.208	0.326857
All	Other	13.67 (0.49)	13.5 (0.67)	0.854	0.905
All	[Eubacterium] eligens group	0.15 (0.01)	0.15 (0.02)	0.948	0.952
All	[Eubacterium] hallii group	0.19 (0.02)	0.16 (0.02)	0.0184	0.1976
All	[Ruminococcus] torques group	0.03 (0)	0.02 (0)	0.0166	0.0913
S765	Acidaminococcus	0 (0)	0 (0)	NA	NA
S765	Agathobacter	0.47 (0.03)	0.46 (0.04)	0.914	0.914
S765	Akkermansia	0 (0)	0 (0)	0.0726	0.546
S765	Alistipes	0.49 (0.03)	0.46 (0.03)	0.225	0.45
S765	Anaerostipes	0.24 (0.02)	0.29 (0.04)	0.392	0.6435
S765	Bacteroides	31.05 (0.45)	32.63 (0.84)	0.157	0.255125
S765	Barnesiella	0.14 (0.01)	0.11 (0.01)	0.0581	0.124
S765	Bifidobacterium	0.02 (0.01)	0.03 (0.01)	0.305	0.453556
S765	Bilophila	0.07 (0.01)	0.06 (0.01)	0.492	0.814444
S765	Blautia	0.29 (0.02)	0.25 (0.03)	0.266	0.494
S765	Butyricicoccus	0.31 (0.02)	0.33 (0.02)	0.323	0.508182
S765	Butyricimonas	0.2 (0.01)	0.2 (0.02)	0.765	0.918
S765	Catenibacterium	0.09 (0.01)	0.07 (0.01)	0.203	0.3045
S765	Christensenellaceae R-7 group	0.02 (0.01)	0.03 (0.02)	0.488	0.488
S765	Clostridium sensu stricto 1	0.02 (0.01)	0.01 (0.01)	0.816	0.816
S765	Collinsella	0.02 (0)	0.01 (0)	0.112	0.3536
S765	Coprococcus 1	1 (0.05)	1.06 (0.06)	0.466	0.76
S765	Coprococcus 2	0 (0)	0 (0)	NA	NA
S765	Coprococcus 3	9.22 (0.6)	8.35 (0.64)	0.515	0.686667
S765	Desulfovibrio	0.38 (0.02)	0.36 (0.02)	0.416	0.641333
S765	Dialister	0 (0)	0 (0)	NA	NA
S765	Dorea	1.08 (0.08)	1.09 (0.1)	0.756	0.878583
S765	Enterobacteriaceae NA	0 (0)	0 (0)	NA	NA
S765	Enterococcus	0 (0)	0 (0)	NA	NA
S765	Enterorhabdus	0 (0)	0 (0)	NA	NA
S765	Erysipelotrichaceae UCG-003	0 (0)	0 (0)	NA	NA
S765	Escherichia-Shigella	1.95 (0.1)	2.09 (0.24)	0.752	0.814667
S765	Faecalibacterium	3.89 (0.29)	2.8 (0.47)	0.0271	0.03796	*
S765	Fusicatenibacter	0 (0)	0.01 (0.01)	0.6	0.675
S765	Fusobacterium	0 (0)	0 (0)	NA	NA
S765	Haemophilus	0 (0)	0 (0)	NA	NA
S765	Holdemanella	0 (0)	0 (0)	NA	NA
S765	Lachnoclostridium	0.22 (0.02)	0.25 (0.03)	0.409	0.590778
S765	Lachnospira	0.43 (0.02)	0.41 (0.03)	0.788	0.788
S765	Lachnospiraceae NA	0.49 (0.03)	0.39 (0.04)	0.0133	0.1458
S765	Lachnospiraceae UCG-004	0.81 (0.07)	0.53 (0.11)	0.0236	0.1534
S765	Megamonas	0 (0)	0 (0)	NA	NA
S765	Negativibacillus	0 (0)	0 (0)	0.314	0.3925
S765	Odoribacter	0.42 (0.02)	0.46 (0.03)	0.309	0.518556
S765	Parabacteroides	3.12 (0.06)	2.95 (0.1)	0.143	0.46475
S765	Paraprevotella	12.1 (0.35)	12.23 (0.68)	0.658	0.767667
S765	Parasutterella	1.49 (0.04)	1.48 (0.07)	0.957	0.957
S765	Phascolarctobacterium	18.84 (0.35)	19.34 (0.85)	0.862	0.914
S765	Prevotella 7	0 (0)	0 (0)	NA	NA
S765	Prevotella 9	0 (0)	0 (0)	0.48	0.72
S765	Roseburia	2.61 (0.12)	2.78 (0.17)	0.515	0.817556
S765	Ruminiclostridium 6	0.04 (0.01)	0.04 (0.01)	0.587	0.952
S765	Ruminiclostridium 9	0.5 (0.05)	0.35 (0.06)	0.0566	0.242667
S765	Ruminococcaceae NK4A214 group	0.23 (0.02)	0.16 (0.03)	0.0273	0.12285
S765	Ruminococcaceae UCG-002	0.6 (0.02)	0.53 (0.04)	0.225	0.417857
S765	Ruminococcaceae UCG-003	0.04 (0.01)	0.02 (0.01)	0.0633	0.2321
S765	Ruminococcaceae UCG-005	0 (0)	0 (0)	NA	NA
S765	Ruminococcaceae UCG-013	0.05 (0.01)	0.05 (0.02)	0.537	0.67625
S765	Ruminococcaceae uncultured	0.16 (0.01)	0.13 (0.02)	0.0322	0.1288
S765	Ruminococcus 1	0 (0)	0 (0)	0.551	0.995
S765	Ruminococcus 2	0.13 (0.01)	0.13 (0.01)	0.457	0.57125
S765	Senegalimassilia	0 (0)	0 (0)	NA	NA
S765	Streptococcus	0 (0)	0 (0)	0.615	0.9255
S765	Subdoligranulum	0.28 (0.01)	0.28 (0.04)	0.492	0.609818
S765	Sutterella	0 (0)	0 (0)	NA	NA
S765	Veillonella	0 (0)	0 (0)	0.48	0.608667
S765	Other	5.8 (0.24)	6.11 (0.28)	0.28	0.905
S765	[Eubacterium] eligens group	0.67 (0.03)	0.68 (0.06)	0.952	0.952
S765	[Eubacterium] hallii group	0.01 (0)	0 (0)	0.0727	0.1976
S765	[Ruminococcus] torques group	0 (0)	0 (0)	NA	NA
S766	Acidaminococcus	0 (0)	0 (0)	NA	NA
S766	Agathobacter	0.02 (0.01)	0 (0)	0.0356	0.154267
S766	Akkermansia	0.53 (0.02)	0.47 (0.02)	0.132	0.546
S766	Alistipes	0.57 (0.02)	0.45 (0.02)	0.00144	0.00576	**
S766	Anaerostipes	0.46 (0.04)	0.41 (0.07)	0.131	0.42575
S766	Bacteroides	29.42 (0.35)	30.49 (0.57)	0.0658	0.255125
S766	Barnesiella	0.1 (0.01)	0.05 (0.01)	0.00144	0.00864	**
S766	Bifidobacterium	1.03 (0.06)	0.78 (0.05)	0.00655	0.08515
S766	Bilophila	0.01 (0)	0.01 (0)	0.626	0.814444
S766	Blautia	0.84 (0.03)	0.73 (0.06)	0.074	0.1924
S766	Butyricicoccus	0.53 (0.04)	0.39 (0.04)	0.0132	0.0429	*
S766	Butyricimonas	0 (0)	0 (0)	NA	NA
S766	Catenibacterium	0 (0)	0 (0)	NA	NA
S766	Christensenellaceae R-7 group	0.01 (0)	0 (0)	0.324	0.405
S766	Clostridium sensu stricto 1	1 (0.35)	1.01 (0.57)	0.418	0.627
S766	Collinsella	0.08 (0.01)	0.06 (0.01)	0.0411	0.26715
S766	Coprococcus 1	0 (0)	0 (0)	NA	NA
S766	Coprococcus 2	0 (0)	0 (0)	NA	NA
S766	Coprococcus 3	0.22 (0.02)	0.21 (0.02)	0.834	0.909818
S766	Desulfovibrio	0 (0)	0 (0)	NA	NA
S766	Dialister	0 (0)	0 (0)	NA	NA
S766	Dorea	2.92 (0.09)	2.47 (0.15)	0.0117	0.0507
S766	Enterobacteriaceae NA	0 (0)	0 (0)	NA	NA
S766	Enterococcus	0.04 (0.01)	0.04 (0.01)	0.926	0.926
S766	Enterorhabdus	0 (0)	0 (0)	NA	NA
S766	Erysipelotrichaceae UCG-003	0.07 (0.01)	0.05 (0.01)	0.172	0.522667
S766	Escherichia-Shigella	0.26 (0.01)	0.28 (0.02)	0.389	0.459727
S766	Faecalibacterium	0.45 (0.03)	0.26 (0.04)	0.00115	0.00498333	**
S766	Fusicatenibacter	0 (0)	0 (0)	NA	NA
S766	Fusobacterium	0 (0)	0.01 (0.01)	0.0384	0.1728
S766	Haemophilus	0.11 (0.01)	0.09 (0.01)	0.107	0.2675
S766	Holdemanella	0 (0)	0 (0)	NA	NA
S766	Lachnoclostridium	0.19 (0.02)	0.22 (0.03)	0.549	0.674818
S766	Lachnospira	0.01 (0)	0 (0)	0.099	0.363
S766	Lachnospiraceae NA	0.1 (0.02)	0.1 (0.02)	0.927	0.927
S766	Lachnospiraceae UCG-004	1.77 (0.07)	1.57 (0.11)	0.327	0.627545
S766	Megamonas	0 (0)	0 (0)	NA	NA
S766	Negativibacillus	0 (0)	0 (0)	NA	NA
S766	Odoribacter	0.12 (0.01)	0.14 (0.02)	0.132	0.4745
S766	Parabacteroides	0.52 (0.02)	0.46 (0.03)	0.0767	0.424233
S766	Paraprevotella	0 (0)	0 (0)	NA	NA
S766	Parasutterella	4.87 (0.13)	4.44 (0.19)	0.107	0.5885
S766	Phascolarctobacterium	19.59 (0.38)	21 (0.64)	0.0933	0.2799
S766	Prevotella 7	13.48 (0.35)	13.94 (0.5)	0.566	0.601
S766	Prevotella 9	0 (0)	0 (0)	NA	NA
S766	Roseburia	7.04 (0.41)	5.09 (0.71)	0.00214	0.00927333	**
S766	Ruminiclostridium 6	0 (0)	0 (0)	NA	NA
S766	Ruminiclostridium 9	0.01 (0)	0.03 (0.01)	0.109	0.2725
S766	Ruminococcaceae NK4A214 group	0 (0)	0 (0)	NA	NA
S766	Ruminococcaceae UCG-002	0.06 (0.01)	0.05 (0.01)	0.208	0.417857
S766	Ruminococcaceae UCG-003	0 (0)	0 (0)	0.369	0.579857
S766	Ruminococcaceae UCG-005	0 (0)	0 (0)	NA	NA
S766	Ruminococcaceae UCG-013	0.26 (0.03)	0.22 (0.05)	0.13	0.433333
S766	Ruminococcaceae uncultured	0 (0)	0 (0)	NA	NA
S766	Ruminococcus 1	0 (0)	0 (0)	NA	NA
S766	Ruminococcus 2	0.01 (0)	0 (0)	0.562	0.624444
S766	Senegalimassilia	0 (0)	0 (0)	NA	NA
S766	Streptococcus	0 (0)	0 (0)	0.617	0.9255
S766	Subdoligranulum	0.03 (0.01)	0.02 (0.01)	0.355	0.534444
S766	Sutterella	0 (0)	0 (0)	NA	NA
S766	Veillonella	11.59 (0.48)	13.01 (0.78)	0.106	0.256667
S766	Other	1.24 (0.13)	1.2 (0.21)	0.676	0.905
S766	[Eubacterium] eligens group	0 (0)	0 (0)	0.48	0.9486
S766	[Eubacterium] hallii group	0.4 (0.05)	0.24 (0.04)	0.0439	0.1976
S766	[Ruminococcus] torques group	0.03 (0.01)	0 (0)	0.13	0.286
S767	Acidaminococcus	0 (0)	0 (0)	NA	NA
S767	Agathobacter	0 (0)	0 (0)	0.48	0.693333
S767	Akkermansia	0 (0)	0 (0)	NA	NA
S767	Alistipes	0.17 (0.01)	0.15 (0.01)	0.271	0.464571
S767	Anaerostipes	0.06 (0.01)	0.03 (0.01)	0.46	0.664444
S767	Bacteroides	16.74 (0.51)	17.25 (0.73)	0.68	0.75075
S767	Barnesiella	0 (0)	0 (0)	NA	NA
S767	Bifidobacterium	0.62 (0.09)	0.51 (0.13)	0.243	0.451286
S767	Bilophila	0.01 (0)	0.01 (0)	0.946	0.946
S767	Blautia	0.47 (0.07)	0.32 (0.09)	0.0708	0.1924
S767	Butyricicoccus	0.34 (0.02)	0.27 (0.04)	0.104	0.225333
S767	Butyricimonas	0.03 (0.01)	0.03 (0.01)	0.989	0.989
S767	Catenibacterium	0 (0)	0 (0)	NA	NA
S767	Christensenellaceae R-7 group	0 (0)	0 (0)	NA	NA
S767	Clostridium sensu stricto 1	0 (0)	0 (0)	NA	NA
S767	Collinsella	0.1 (0.02)	0.07 (0.02)	0.959	0.959
S767	Coprococcus 1	1.87 (0.19)	1.85 (0.31)	0.702	0.78
S767	Coprococcus 2	0 (0)	0 (0)	NA	NA
S767	Coprococcus 3	1.99 (0.22)	1.63 (0.34)	0.103	0.2472
S767	Desulfovibrio	0 (0)	0 (0)	NA	NA
S767	Dialister	0.54 (0.04)	0.57 (0.05)	0.441	0.441
S767	Dorea	0.03 (0.01)	0.01 (0.01)	0.157	0.4082
S767	Enterobacteriaceae NA	0.09 (0.01)	0.08 (0.01)	0.351	0.585
S767	Enterococcus	0.02 (0)	0.01 (0.01)	0.0988	0.332
S767	Enterorhabdus	0 (0)	0 (0)	NA	NA
S767	Erysipelotrichaceae UCG-003	0.02 (0)	0.02 (0.01)	0.221	0.522667
S767	Escherichia-Shigella	0.81 (0.03)	0.75 (0.04)	0.218	0.381875
S767	Faecalibacterium	0.39 (0.06)	0.26 (0.07)	0.01	0.0185714	*
S767	Fusicatenibacter	0.01 (0)	0.01 (0.01)	0.0208	0.0936
S767	Fusobacterium	32.16 (0.36)	34.24 (0.68)	0.00392	0.03528	*
S767	Haemophilus	0 (0)	0 (0)	0.629	0.698889
S767	Holdemanella	0 (0)	0 (0)	NA	NA
S767	Lachnoclostridium	0.49 (0.03)	0.42 (0.04)	0.166	0.308286
S767	Lachnospira	0.05 (0.01)	0.03 (0.01)	0.18	0.495
S767	Lachnospiraceae NA	0.03 (0.01)	0.01 (0)	0.0721	0.181
S767	Lachnospiraceae UCG-004	2.42 (0.07)	2.31 (0.13)	0.531	0.627545
S767	Megamonas	0 (0)	0 (0)	NA	NA
S767	Negativibacillus	0 (0)	0 (0)	NA	NA
S767	Odoribacter	0.29 (0.01)	0.33 (0.02)	0.0948	0.4745
S767	Parabacteroides	0.21 (0.02)	0.2 (0.02)	0.886	0.953
S767	Paraprevotella	0 (0)	0 (0)	0.314	0.7084
S767	Parasutterella	2.7 (0.06)	2.42 (0.1)	0.0205	0.2255
S767	Phascolarctobacterium	14.19 (0.34)	13.13 (0.35)	0.053	0.212
S767	Prevotella 7	0 (0)	0 (0)	NA	NA
S767	Prevotella 9	0 (0)	0 (0)	NA	NA
S767	Roseburia	1.22 (0.06)	0.98 (0.07)	0.0329	0.08554
S767	Ruminiclostridium 6	0 (0)	0 (0)	NA	NA
S767	Ruminiclostridium 9	0 (0)	0.01 (0)	0.0728	0.242667
S767	Ruminococcaceae NK4A214 group	0 (0)	0 (0)	NA	NA
S767	Ruminococcaceae UCG-002	0 (0)	0 (0)	0.48	0.624
S767	Ruminococcaceae UCG-003	0 (0)	0 (0)	0.314	0.575667
S767	Ruminococcaceae UCG-005	0 (0)	0 (0)	NA	NA
S767	Ruminococcaceae UCG-013	0.03 (0.01)	0.02 (0.01)	0.368	0.613333
S767	Ruminococcaceae uncultured	0 (0)	0 (0)	0.48	0.48
S767	Ruminococcus 1	0 (0)	0 (0)	0.704	0.995
S767	Ruminococcus 2	0.04 (0.01)	0.05 (0.02)	0.269	0.384286
S767	Senegalimassilia	0 (0)	0 (0)	NA	NA
S767	Streptococcus	0 (0)	0 (0)	0.707	0.942667
S767	Subdoligranulum	0.06 (0.01)	0.04 (0.01)	0.199	0.534444
S767	Sutterella	2.54 (0.07)	2.54 (0.07)	0.663	0.957
S767	Veillonella	0 (0)	0 (0)	0.986	0.986
S767	Other	19.18 (0.17)	19.38 (0.24)	0.616	0.905
S767	[Eubacterium] eligens group	0 (0)	0 (0)	NA	NA
S767	[Eubacterium] hallii group	0.01 (0)	0.01 (0.01)	0.606	0.801273
S767	[Ruminococcus] torques group	0.1 (0.02)	0.05 (0.02)	0.109	0.286
S768	Acidaminococcus	9.95 (0.36)	8.53 (0.47)	0.0229	0.0687
S768	Agathobacter	0 (0)	0.01 (0.01)	0.0687	0.1612
S768	Akkermansia	0 (0)	0 (0)	NA	NA
S768	Alistipes	0.01 (0)	0.02 (0.01)	0.211	0.45
S768	Anaerostipes	0 (0)	0 (0)	1	1
S768	Bacteroides	9.04 (0.47)	10.34 (0.72)	0.113	0.255125
S768	Barnesiella	0 (0)	0 (0)	NA	NA
S768	Bifidobacterium	0.86 (0.07)	0.6 (0.1)	0.0198	0.1287
S768	Bilophila	0 (0)	0 (0)	NA	NA
S768	Blautia	0.07 (0.01)	0.04 (0.02)	0.0166	0.0719333
S768	Butyricicoccus	0.05 (0.01)	0.02 (0.01)	0.0131	0.0429	*
S768	Butyricimonas	0 (0)	0 (0)	NA	NA
S768	Catenibacterium	0 (0)	0 (0)	0.992	0.992
S768	Christensenellaceae R-7 group	0 (0)	0 (0)	NA	NA
S768	Clostridium sensu stricto 1	10.46 (0.7)	8.74 (1.01)	0.162	0.47
S768	Collinsella	0.06 (0.01)	0.04 (0.01)	0.225	0.37375
S768	Coprococcus 1	0.01 (0)	0.01 (0.01)	0.532	0.76
S768	Coprococcus 2	0 (0)	0 (0)	NA	NA
S768	Coprococcus 3	0.01 (0.01)	0 (0)	0.972	0.972
S768	Desulfovibrio	0 (0)	0 (0)	NA	NA
S768	Dialister	0.1 (0.01)	0.12 (0.02)	0.308	0.441
S768	Dorea	0.05 (0.01)	0.02 (0.01)	0.0795	0.258375
S768	Enterobacteriaceae NA	0.12 (0.01)	0.16 (0.02)	0.0634	0.317
S768	Enterococcus	0.31 (0.03)	0.22 (0.04)	0.119	0.332
S768	Enterorhabdus	0 (0)	0 (0)	0.0651	0.1085
S768	Erysipelotrichaceae UCG-003	0 (0)	0 (0)	0.157	0.522667
S768	Escherichia-Shigella	8.93 (0.26)	8.84 (0.47)	0.853	0.853
S768	Faecalibacterium	0.05 (0.01)	0.04 (0.01)	0.871	0.871
S768	Fusicatenibacter	0 (0)	0 (0)	NA	NA
S768	Fusobacterium	0 (0)	0 (0)	NA	NA
S768	Haemophilus	0 (0)	0 (0)	0.044	0.22
S768	Holdemanella	0.02 (0)	0.01 (0.01)	0.289	0.36125
S768	Lachnoclostridium	0.03 (0.01)	0.04 (0.01)	0.748	0.810333
S768	Lachnospira	0 (0)	0 (0)	0.314	0.683833
S768	Lachnospiraceae NA	0 (0)	0 (0)	NA	NA
S768	Lachnospiraceae UCG-004	0.03 (0.01)	0.02 (0.01)	0.265	0.627545
S768	Megamonas	4.58 (0.3)	3.74 (0.57)	0.187	0.577333
S768	Negativibacillus	0 (0)	0 (0)	NA	NA
S768	Odoribacter	0.06 (0.01)	0.07 (0.01)	0.359	0.518556
S768	Parabacteroides	0.85 (0.06)	0.9 (0.07)	0.249	0.5395
S768	Paraprevotella	0.07 (0.01)	0.13 (0.03)	0.0623	0.4361
S768	Parasutterella	0 (0)	0 (0)	NA	NA
S768	Phascolarctobacterium	0.33 (0.02)	0.31 (0.03)	0.383	0.910286
S768	Prevotella 7	0.54 (0.04)	0.46 (0.04)	0.293	0.601
S768	Prevotella 9	29.67 (0.69)	33.18 (1)	0.00106	0.00318	**
S768	Roseburia	0.01 (0)	0 (0)	0.685	0.8905
S768	Ruminiclostridium 6	0 (0)	0 (0)	NA	NA
S768	Ruminiclostridium 9	0 (0)	0 (0)	NA	NA
S768	Ruminococcaceae NK4A214 group	0 (0)	0 (0)	NA	NA
S768	Ruminococcaceae UCG-002	0 (0)	0 (0)	0.044	0.143
S768	Ruminococcaceae UCG-003	0 (0)	0 (0)	NA	NA
S768	Ruminococcaceae UCG-005	0 (0)	0 (0)	NA	NA
S768	Ruminococcaceae UCG-013	0 (0)	0 (0)	NA	NA
S768	Ruminococcaceae uncultured	0 (0)	0 (0)	NA	NA
S768	Ruminococcus 1	0 (0)	0 (0)	NA	NA
S768	Ruminococcus 2	0 (0)	0 (0)	NA	NA
S768	Senegalimassilia	0 (0)	0 (0)	0.48	0.671
S768	Streptococcus	0.01 (0)	0 (0)	0.467	0.9255
S768	Subdoligranulum	0 (0)	0 (0)	0.901	0.962
S768	Sutterella	1.08 (0.1)	1.3 (0.14)	0.162	0.957
S768	Veillonella	0.13 (0.01)	0.09 (0.02)	0.0899	0.256667
S768	Other	22.51 (0.53)	21.97 (0.71)	0.538	0.905
S768	[Eubacterium] eligens group	0 (0)	0 (0)	NA	NA
S768	[Eubacterium] hallii group	0 (0)	0 (0)	0.0727	0.1976
S768	[Ruminococcus] torques group	0 (0)	0 (0)	0.157	0.287833
S769	Acidaminococcus	0 (0)	0 (0)	NA	NA
S769	Agathobacter	0.72 (0.04)	0.6 (0.05)	0.0521	0.1612
S769	Akkermansia	0.88 (0.03)	0.88 (0.05)	0.9	0.99
S769	Alistipes	1.15 (0.06)	1.03 (0.08)	0.427	0.6405
S769	Anaerostipes	0.45 (0.07)	0.44 (0.13)	0.564	0.666545
S769	Bacteroides	28.28 (0.71)	28.42 (1.21)	0.693	0.75075
S769	Barnesiella	0 (0)	0 (0)	NA	NA
S769	Bifidobacterium	1.23 (0.13)	1.86 (0.44)	0.361	0.4693
S769	Bilophila	0 (0)	0 (0)	NA	NA
S769	Blautia	2.02 (0.26)	1.71 (0.29)	0.658	0.91
S769	Butyricicoccus	0.47 (0.05)	0.41 (0.08)	0.43	0.508182
S769	Butyricimonas	0 (0)	0 (0)	NA	NA
S769	Catenibacterium	0 (0)	0 (0)	NA	NA
S769	Christensenellaceae R-7 group	0.01 (0)	0 (0)	0.291	0.405
S769	Clostridium sensu stricto 1	3.07 (0.53)	5.51 (1.11)	0.161	0.47
S769	Collinsella	0.26 (0.02)	0.31 (0.05)	0.751	0.823333
S769	Coprococcus 1	1.26 (0.16)	0.92 (0.15)	0.485	0.76
S769	Coprococcus 2	0.13 (0.01)	0.11 (0.02)	0.0599	0.3594
S769	Coprococcus 3	4.64 (0.48)	2.88 (0.39)	0.0325	0.13
S769	Desulfovibrio	0 (0)	0 (0)	NA	NA
S769	Dialister	0 (0)	0 (0)	NA	NA
S769	Dorea	3.21 (0.28)	3.43 (0.48)	0.811	0.878583
S769	Enterobacteriaceae NA	0.44 (0.03)	0.61 (0.1)	0.312	0.585
S769	Enterococcus	0.05 (0.01)	0.1 (0.03)	0.166	0.332
S769	Enterorhabdus	0 (0)	0 (0)	NA	NA
S769	Erysipelotrichaceae UCG-003	0.06 (0.01)	0.09 (0.02)	0.105	0.522667
S769	Escherichia-Shigella	5.59 (0.29)	7.15 (0.46)	0.00438	0.0224467	*
S769	Faecalibacterium	2.68 (0.19)	1.74 (0.32)	0.00422	0.010972	*
S769	Fusicatenibacter	0.01 (0)	0 (0)	0.193	0.3474
S769	Fusobacterium	0 (0)	0 (0)	0.467	0.617143
S769	Haemophilus	0 (0)	0 (0)	NA	NA
S769	Holdemanella	0 (0)	0 (0)	NA	NA
S769	Lachnoclostridium	0.02 (0.01)	0.03 (0.01)	0.994	0.994
S769	Lachnospira	0.31 (0.02)	0.33 (0.03)	0.733	0.788
S769	Lachnospiraceae NA	0.02 (0.01)	0.03 (0.01)	0.218	0.327
S769	Lachnospiraceae UCG-004	0.72 (0.09)	0.7 (0.17)	0.37	0.627545
S769	Megamonas	0 (0)	0 (0)	NA	NA
S769	Negativibacillus	0 (0)	0 (0)	NA	NA
S769	Odoribacter	0.98 (0.06)	0.87 (0.07)	0.221	0.478833
S769	Parabacteroides	5.21 (0.19)	4.85 (0.22)	0.216	0.5395
S769	Paraprevotella	0 (0)	0 (0)	NA	NA
S769	Parasutterella	8.11 (0.23)	7.88 (0.35)	0.459	0.804222
S769	Phascolarctobacterium	16.01 (0.39)	15.96 (0.82)	0.914	0.914
S769	Prevotella 7	0 (0)	0 (0)	NA	NA
S769	Prevotella 9	0.03 (0)	0.03 (0.01)	0.842	0.972
S769	Roseburia	1.11 (0.09)	0.58 (0.1)	0.000294	0.001911	**
S769	Ruminiclostridium 6	0 (0)	0 (0)	NA	NA
S769	Ruminiclostridium 9	0 (0)	0 (0)	NA	NA
S769	Ruminococcaceae NK4A214 group	0.03 (0)	0.02 (0)	0.19	0.285
S769	Ruminococcaceae UCG-002	0.01 (0)	0 (0)	0.0253	0.109633
S769	Ruminococcaceae UCG-003	0.03 (0.01)	0.01 (0)	0.179	0.4202
S769	Ruminococcaceae UCG-005	0 (0)	0 (0)	NA	NA
S769	Ruminococcaceae UCG-013	0.03 (0.01)	0.04 (0.02)	0.939	0.939
S769	Ruminococcaceae uncultured	0 (0)	0 (0)	NA	NA
S769	Ruminococcus 1	0.05 (0.01)	0.04 (0.01)	0.399	0.995
S769	Ruminococcus 2	0 (0)	0 (0)	NA	NA
S769	Senegalimassilia	0 (0)	0 (0)	NA	NA
S769	Streptococcus	0.03 (0.01)	0.06 (0.01)	0.0748	0.2992
S769	Subdoligranulum	0.56 (0.05)	0.55 (0.08)	0.962	0.962
S769	Sutterella	0 (0)	0 (0)	NA	NA
S769	Veillonella	0.05 (0.01)	0.08 (0.02)	0.14	0.256667
S769	Other	9.57 (0.2)	9.18 (0.27)	0.481	0.905
S769	[Eubacterium] eligens group	0.02 (0)	0.02 (0.01)	0.527	0.9486
S769	[Eubacterium] hallii group	0.41 (0.07)	0.42 (0.13)	0.573	0.801273
S769	[Ruminococcus] torques group	0.07 (0.01)	0.09 (0.02)	0.549	0.6039
S770	Acidaminococcus	0 (0)	0 (0)	NA	NA
S770	Agathobacter	0.52 (0.05)	0.37 (0.08)	0.0118	0.0923
S770	Akkermansia	0.2 (0.02)	0.24 (0.03)	0.182	0.546
S770	Alistipes	0 (0)	0 (0)	NA	NA
S770	Anaerostipes	0.94 (0.18)	1.01 (0.42)	0.266	0.576333
S770	Bacteroides	3.59 (0.25)	4.07 (0.42)	0.181	0.261444
S770	Barnesiella	0 (0)	0 (0)	NA	NA
S770	Bifidobacterium	0.98 (0.19)	1.07 (0.3)	0.952	0.952
S770	Bilophila	0 (0)	0 (0)	NA	NA
S770	Blautia	0.19 (0.02)	0.15 (0.06)	0.0075	0.04875	*
S770	Butyricicoccus	0.2 (0.02)	0.12 (0.02)	0.0131	0.0429	*
S770	Butyricimonas	0.06 (0.01)	0.07 (0.01)	0.696	0.918
S770	Catenibacterium	0.48 (0.13)	0.33 (0.12)	0.0999	0.1998
S770	Christensenellaceae R-7 group	0.08 (0.01)	0.05 (0.01)	0.0388	0.129333
S770	Clostridium sensu stricto 1	1.07 (0.26)	4.08 (0.97)	0.00434	0.05208
S770	Collinsella	0.09 (0.03)	0.09 (0.04)	0.624	0.8112
S770	Coprococcus 1	1.95 (0.15)	2.09 (0.24)	0.676	0.78
S770	Coprococcus 2	0 (0)	0 (0)	0.707	0.812
S770	Coprococcus 3	2.81 (0.25)	1.46 (0.34)	0.000282	0.001692	**
S770	Desulfovibrio	0.23 (0.02)	0.25 (0.04)	0.481	0.641333
S770	Dialister	0 (0)	0 (0)	NA	NA
S770	Dorea	0.37 (0.04)	0.3 (0.1)	0.00367	0.023855	*
S770	Enterobacteriaceae NA	0.98 (0.09)	0.9 (0.11)	0.586	0.7325
S770	Enterococcus	0 (0)	0 (0)	NA	NA
S770	Enterorhabdus	0 (0)	0 (0)	0.0509	0.1085
S770	Erysipelotrichaceae UCG-003	0.05 (0.02)	0.04 (0.02)	0.735	0.801818
S770	Escherichia-Shigella	0 (0)	0 (0)	0.157	0.381875
S770	Faecalibacterium	1.11 (0.17)	0.95 (0.27)	0.0292	0.03796	*
S770	Fusicatenibacter	0.04 (0.01)	0.04 (0.02)	0.301	0.387
S770	Fusobacterium	0 (0)	0 (0)	NA	NA
S770	Haemophilus	0.01 (0)	0 (0)	0.0247	0.22
S770	Holdemanella	0.03 (0.01)	0.03 (0.01)	0.581	0.581
S770	Lachnoclostridium	0.03 (0.01)	0.05 (0.01)	0.571	0.674818
S770	Lachnospira	0.24 (0.03)	0.18 (0.04)	0.0985	0.363
S770	Lachnospiraceae NA	0.1 (0.01)	0.05 (0.02)	0.0243	0.1458
S770	Lachnospiraceae UCG-004	0.64 (0.07)	0.58 (0.1)	0.511	0.627545
S770	Megamonas	0 (0)	0 (0)	NA	NA
S770	Negativibacillus	0 (0)	0 (0)	NA	NA
S770	Odoribacter	0.15 (0.01)	0.13 (0.02)	0.35	0.518556
S770	Parabacteroides	0.01 (0)	0 (0)	0.0727	0.424233
S770	Paraprevotella	0.02 (0.01)	0.01 (0)	0.506	0.7084
S770	Parasutterella	0 (0)	0 (0)	NA	NA
S770	Phascolarctobacterium	0 (0)	0 (0)	0.48	0.910286
S770	Prevotella 7	0 (0)	0 (0)	NA	NA
S770	Prevotella 9	33.31 (0.92)	34.32 (1.2)	0.867	0.972
S770	Roseburia	0.9 (0.09)	0.5 (0.1)	0.0063	0.020475	*
S770	Ruminiclostridium 6	0.03 (0.01)	0.02 (0.01)	0.68	0.952
S770	Ruminiclostridium 9	0 (0)	0 (0)	0.48	0.685714
S770	Ruminococcaceae NK4A214 group	0 (0)	0 (0)	NA	NA
S770	Ruminococcaceae UCG-002	0.08 (0.03)	0.05 (0.02)	0.0883	0.22958
S770	Ruminococcaceae UCG-003	0 (0)	0 (0)	0.48	0.586667
S770	Ruminococcaceae UCG-005	0.31 (0.05)	0.27 (0.07)	0.372	0.372
S770	Ruminococcaceae UCG-013	0 (0)	0 (0)	NA	NA
S770	Ruminococcaceae uncultured	0 (0)	0 (0)	NA	NA
S770	Ruminococcus 1	0 (0)	0 (0)	NA	NA
S770	Ruminococcus 2	0.15 (0.05)	0.19 (0.09)	0.948	0.948
S770	Senegalimassilia	0 (0)	0 (0)	0.35	0.671
S770	Streptococcus	0.03 (0.01)	0.03 (0.02)	0.971	0.971
S770	Subdoligranulum	0.05 (0.01)	0.05 (0.02)	0.299	0.534444
S770	Sutterella	0.68 (0.05)	0.69 (0.08)	0.811	0.957
S770	Veillonella	0.46 (0.04)	0.34 (0.06)	0.0769	0.256667
S770	Other	46.64 (0.67)	44.69 (1.1)	0.333	0.905
S770	[Eubacterium] eligens group	0.07 (0.01)	0.06 (0.02)	0.475	0.9486
S770	[Eubacterium] hallii group	0.03 (0.01)	0.02 (0.01)	0.934	0.955
S770	[Ruminococcus] torques group	0.08 (0.03)	0.05 (0.02)	0.968	0.968
S771	Acidaminococcus	0 (0)	0 (0)	NA	NA
S771	Agathobacter	0.19 (0.02)	0.16 (0.02)	0.346	0.56225
S771	Akkermansia	0.59 (0.02)	0.63 (0.04)	0.538	0.9684
S771	Alistipes	0.74 (0.03)	0.74 (0.04)	0.742	0.797
S771	Anaerostipes	1.01 (0.08)	0.76 (0.14)	0.0355	0.153833
S771	Bacteroides	14.86 (0.37)	15.26 (0.76)	0.802	0.802
S771	Barnesiella	0 (0)	0 (0)	NA	NA
S771	Bifidobacterium	0 (0)	0 (0)	0.314	0.453556
S771	Bilophila	0.01 (0)	0.02 (0)	0.0275	0.275
S771	Blautia	1.23 (0.08)	1.03 (0.12)	0.128	0.277333
S771	Butyricicoccus	0.63 (0.03)	0.6 (0.04)	0.65	0.704167
S771	Butyricimonas	0 (0)	0 (0)	NA	NA
S771	Catenibacterium	0.52 (0.04)	0.32 (0.03)	0.00231	0.01386	*
S771	Christensenellaceae R-7 group	0 (0)	0 (0)	0.314	0.405
S771	Clostridium sensu stricto 1	0.01 (0)	0.16 (0.15)	0.337	0.577714
S771	Collinsella	0.07 (0.01)	0.05 (0.01)	0.136	0.3536
S771	Coprococcus 1	1.48 (0.08)	1.24 (0.12)	0.126	0.42
S771	Coprococcus 2	0 (0)	0 (0)	NA	NA
S771	Coprococcus 3	3.87 (0.18)	3.5 (0.29)	0.175	0.35
S771	Desulfovibrio	0 (0)	0 (0)	NA	NA
S771	Dialister	0 (0)	0 (0)	NA	NA
S771	Dorea	3.13 (0.18)	2.88 (0.29)	0.327	0.607286
S771	Enterobacteriaceae NA	0 (0)	0 (0)	NA	NA
S771	Enterococcus	0 (0)	0 (0)	NA	NA
S771	Enterorhabdus	0.01 (0)	0.01 (0)	0.938	0.938
S771	Erysipelotrichaceae UCG-003	0.02 (0)	0.01 (0)	0.392	0.522667
S771	Escherichia-Shigella	2.79 (0.16)	3.12 (0.24)	0.235	0.381875
S771	Faecalibacterium	1.72 (0.14)	1.14 (0.23)	0.00786	0.01703	*
S771	Fusicatenibacter	0 (0)	0 (0)	NA	NA
S771	Fusobacterium	0 (0)	0 (0)	0.48	0.617143
S771	Haemophilus	0.15 (0.01)	0.17 (0.02)	0.26	0.433333
S771	Holdemanella	0.16 (0.01)	0.11 (0.02)	0.0574	0.287
S771	Lachnoclostridium	0.01 (0)	0.04 (0.01)	0.00446	0.029965	*
S771	Lachnospira	0.05 (0.01)	0.03 (0.01)	0.741	0.788
S771	Lachnospiraceae NA	0.05 (0.01)	0.05 (0.01)	0.784	0.9
S771	Lachnospiraceae UCG-004	1.63 (0.05)	1.66 (0.07)	0.981	0.981
S771	Megamonas	0 (0)	0 (0)	NA	NA
S771	Negativibacillus	0 (0)	0 (0)	NA	NA
S771	Odoribacter	0.21 (0.01)	0.23 (0.02)	0.872	0.872
S771	Parabacteroides	0.37 (0.02)	0.42 (0.03)	0.354	0.57525
S771	Paraprevotella	2.15 (0.06)	2.07 (0.1)	0.43	0.7084
S771	Parasutterella	0.54 (0.02)	0.57 (0.03)	0.342	0.804222
S771	Phascolarctobacterium	0 (0)	0 (0)	NA	NA
S771	Prevotella 7	0 (0)	0 (0)	NA	NA
S771	Prevotella 9	27.39 (0.61)	31.12 (0.94)	0.000142	0.001278	**
S771	Roseburia	13.62 (0.56)	11.66 (0.99)	0.129	0.2795
S771	Ruminiclostridium 6	0.01 (0)	0.01 (0.01)	0.972	1
S771	Ruminiclostridium 9	0 (0)	0 (0)	0.48	0.685714
S771	Ruminococcaceae NK4A214 group	0.07 (0.01)	0.05 (0.02)	0.096	0.2124
S771	Ruminococcaceae UCG-002	0.06 (0.01)	0.07 (0.01)	0.612	0.723273
S771	Ruminococcaceae UCG-003	0.05 (0.01)	0.02 (0.01)	0.0157	0.08635
S771	Ruminococcaceae UCG-005	0.15 (0.01)	0.13 (0.02)	0.359	0.372
S771	Ruminococcaceae UCG-013	0 (0)	0 (0)	NA	NA
S771	Ruminococcaceae uncultured	0 (0)	0 (0)	NA	NA
S771	Ruminococcus 1	0 (0)	0 (0)	NA	NA
S771	Ruminococcus 2	0.14 (0.01)	0.08 (0.02)	0.00264	0.0132	*
S771	Senegalimassilia	0.03 (0.01)	0.03 (0.01)	0.671	0.671
S771	Streptococcus	0.17 (0.01)	0.13 (0.02)	0.0538	0.2992
S771	Subdoligranulum	0.01 (0)	0 (0)	0.337	0.534444
S771	Sutterella	2.79 (0.09)	2.83 (0.17)	0.957	0.957
S771	Veillonella	2.53 (0.28)	3.18 (0.44)	0.135	0.256667
S771	Other	14.66 (0.33)	13.63 (0.53)	0.0335	0.4355
S771	[Eubacterium] eligens group	0.02 (0.01)	0.02 (0.01)	0.815	0.952
S771	[Eubacterium] hallii group	0.01 (0)	0 (0)	0.121	0.262167
S771	[Ruminococcus] torques group	0.09 (0.01)	0.04 (0.01)	0.00271	0.02981	*
S772	Acidaminococcus	0.27 (0.02)	0.3 (0.05)	0.744	0.744
S772	Agathobacter	0.02 (0.01)	0.02 (0.01)	0.619	0.8047
S772	Akkermansia	0.04 (0.01)	0.05 (0.01)	0.394	0.8865
S772	Alistipes	1.26 (0.04)	1.24 (0.07)	0.499	0.665333
S772	Anaerostipes	0.01 (0.01)	0.01 (0.01)	0.857	0.928417
S772	Bacteroides	14.29 (0.28)	13.74 (0.54)	0.139	0.255125
S772	Barnesiella	0 (0)	0 (0)	NA	NA
S772	Bifidobacterium	0 (0)	0 (0)	0.157	0.451286
S772	Bilophila	0.03 (0)	0.04 (0.01)	0.733	0.814444
S772	Blautia	0.6 (0.11)	0.38 (0.1)	0.552	0.897
S772	Butyricicoccus	0.34 (0.02)	0.25 (0.03)	0.0829	0.21554
S772	Butyricimonas	0.1 (0.01)	0.08 (0.01)	0.171	0.918
S772	Catenibacterium	0 (0)	0 (0)	NA	NA
S772	Christensenellaceae R-7 group	0 (0)	0 (0)	0.394	0.437778
S772	Clostridium sensu stricto 1	0 (0)	0 (0)	0.577	0.6924
S772	Collinsella	0.02 (0.01)	0.01 (0)	0.0782	0.338867
S772	Coprococcus 1	0.52 (0.06)	0.52 (0.08)	0.878	0.878
S772	Coprococcus 2	0 (0)	0 (0)	NA	NA
S772	Coprococcus 3	2.57 (0.16)	2.37 (0.27)	0.28	0.42
S772	Desulfovibrio	0 (0)	0 (0)	NA	NA
S772	Dialister	0 (0)	0 (0)	NA	NA
S772	Dorea	0.59 (0.12)	0.3 (0.1)	0.21	0.455
S772	Enterobacteriaceae NA	0 (0)	0 (0)	NA	NA
S772	Enterococcus	0 (0)	0 (0)	NA	NA
S772	Enterorhabdus	0 (0)	0 (0)	NA	NA
S772	Erysipelotrichaceae UCG-003	0 (0)	0 (0)	0.382	0.522667
S772	Escherichia-Shigella	0.13 (0.01)	0.16 (0.02)	0.197	0.381875
S772	Faecalibacterium	0.76 (0.07)	0.86 (0.24)	0.139	0.150583
S772	Fusicatenibacter	0 (0)	0 (0)	NA	NA
S772	Fusobacterium	27.05 (0.43)	25.46 (1.31)	0.476	0.617143
S772	Haemophilus	0 (0)	0 (0)	NA	NA
S772	Holdemanella	0.1 (0.02)	0.05 (0.01)	0.227	0.36125
S772	Lachnoclostridium	0 (0)	0 (0)	0.0566	0.18395
S772	Lachnospira	0 (0)	0 (0)	0.489	0.768429
S772	Lachnospiraceae NA	0 (0)	0.01 (0.01)	0.0396	0.1584
S772	Lachnospiraceae UCG-004	0.35 (0.03)	0.49 (0.05)	0.0164	0.1534
S772	Megamonas	0.06 (0.01)	0.05 (0.01)	0.416	0.577333
S772	Negativibacillus	0 (0)	0.01 (0)	0.179	0.3925
S772	Odoribacter	0.21 (0.01)	0.22 (0.02)	0.631	0.768182
S772	Parabacteroides	0.74 (0.03)	0.78 (0.04)	0.322	0.57525
S772	Paraprevotella	0 (0)	0 (0)	NA	NA
S772	Parasutterella	0.11 (0.01)	0.11 (0.01)	0.591	0.804222
S772	Phascolarctobacterium	11.02 (0.35)	11.63 (0.74)	0.531	0.910286
S772	Prevotella 7	0 (0)	0 (0)	NA	NA
S772	Prevotella 9	32.72 (0.55)	34.98 (1.13)	0.0145	0.032625	*
S772	Roseburia	0.3 (0.03)	0.25 (0.04)	0.334	0.620286
S772	Ruminiclostridium 6	0 (0)	0 (0)	NA	NA
S772	Ruminiclostridium 9	0 (0)	0 (0)	NA	NA
S772	Ruminococcaceae NK4A214 group	0 (0)	0.03 (0.01)	0.0137	0.12285
S772	Ruminococcaceae UCG-002	0.04 (0.01)	0.01 (0)	0.00439	0.028535	*
S772	Ruminococcaceae UCG-003	0 (0)	0 (0)	NA	NA
S772	Ruminococcaceae UCG-005	0 (0)	0 (0)	NA	NA
S772	Ruminococcaceae UCG-013	0.14 (0.02)	0.13 (0.02)	0.767	0.852222
S772	Ruminococcaceae uncultured	0 (0)	0 (0)	NA	NA
S772	Ruminococcus 1	0 (0)	0 (0)	NA	NA
S772	Ruminococcus 2	0 (0)	0 (0)	NA	NA
S772	Senegalimassilia	0.01 (0)	0 (0)	0.202	0.606
S772	Streptococcus	0 (0)	0 (0)	NA	NA
S772	Subdoligranulum	0.08 (0.01)	0.06 (0.02)	0.226	0.534444
S772	Sutterella	2.6 (0.08)	2.45 (0.14)	0.323	0.957
S772	Veillonella	0 (0)	0 (0)	NA	NA
S772	Other	2.9 (0.09)	2.93 (0.12)	0.559	0.905
S772	[Eubacterium] eligens group	0 (0)	0 (0)	0.489	0.9486
S772	[Eubacterium] hallii group	0.01 (0)	0 (0)	0.157	0.291571
S772	[Ruminococcus] torques group	0.02 (0.01)	0.01 (0.01)	0.123	0.286
S773	Acidaminococcus	0 (0)	0 (0)	NA	NA
S773	Agathobacter	0.34 (0.03)	0.27 (0.03)	0.0744	0.1612
S773	Akkermansia	0.23 (0.02)	0.22 (0.02)	0.99	0.99
S773	Alistipes	1.48 (0.04)	1.33 (0.07)	0.0239	0.0717
S773	Anaerostipes	0.92 (0.21)	0.85 (0.28)	0.396	0.6435
S773	Bacteroides	29.34 (0.58)	31.07 (0.95)	0.0898	0.255125
S773	Barnesiella	0.43 (0.02)	0.4 (0.03)	0.218	0.327
S773	Bifidobacterium	0.13 (0.03)	0.2 (0.05)	0.565	0.612083
S773	Bilophila	0.13 (0.01)	0.12 (0.01)	0.696	0.814444
S773	Blautia	0.66 (0.14)	0.83 (0.26)	0.981	0.981
S773	Butyricicoccus	0.32 (0.02)	0.29 (0.03)	0.426	0.508182
S773	Butyricimonas	0 (0)	0 (0)	NA	NA
S773	Catenibacterium	0 (0)	0 (0)	NA	NA
S773	Christensenellaceae R-7 group	0.51 (0.03)	0.42 (0.04)	0.0204	0.129333
S773	Clostridium sensu stricto 1	0 (0)	0.01 (0)	0.227	0.47
S773	Collinsella	0.01 (0)	0.03 (0.01)	0.173	0.37375
S773	Coprococcus 1	0.82 (0.07)	0.89 (0.18)	0.383	0.76
S773	Coprococcus 2	0.11 (0.02)	0.11 (0.03)	0.812	0.812
S773	Coprococcus 3	0 (0)	0 (0)	NA	NA
S773	Desulfovibrio	0 (0)	0 (0)	NA	NA
S773	Dialister	0 (0)	0 (0)	NA	NA
S773	Dorea	1.19 (0.21)	1.37 (0.4)	0.599	0.878583
S773	Enterobacteriaceae NA	0 (0)	0 (0)	NA	NA
S773	Enterococcus	0 (0)	0 (0)	0.314	0.3816
S773	Enterorhabdus	0 (0)	0 (0)	NA	NA
S773	Erysipelotrichaceae UCG-003	0.11 (0.02)	0.08 (0.01)	0.195	0.522667
S773	Escherichia-Shigella	0.59 (0.08)	0.73 (0.06)	0.00429	0.0224467	*
S773	Faecalibacterium	17.39 (0.59)	15.32 (0.79)	0.0141	0.0229125	*
S773	Fusicatenibacter	0.09 (0.03)	0.06 (0.02)	0.0832	0.2496
S773	Fusobacterium	0 (0)	0 (0)	0.629	0.629
S773	Haemophilus	0.04 (0.01)	0.04 (0.01)	0.789	0.789
S773	Holdemanella	0 (0)	0 (0)	NA	NA
S773	Lachnoclostridium	0.19 (0.02)	0.24 (0.03)	0.116	0.251333
S773	Lachnospira	0.06 (0.01)	0.05 (0.01)	0.373	0.683833
S773	Lachnospiraceae NA	0.2 (0.01)	0.2 (0.02)	0.825	0.9
S773	Lachnospiraceae UCG-004	1.39 (0.07)	1.34 (0.11)	0.488	0.627545
S773	Megamonas	0 (0)	0 (0)	NA	NA
S773	Negativibacillus	0.04 (0.01)	0.05 (0.01)	0.0295	0.1475
S773	Odoribacter	1.24 (0.05)	1.34 (0.08)	0.187	0.478833
S773	Parabacteroides	1.06 (0.03)	1.18 (0.06)	0.0979	0.424233
S773	Paraprevotella	2.77 (0.17)	2.45 (0.21)	0.386	0.7084
S773	Parasutterella	0.08 (0.01)	0.07 (0.01)	0.63	0.804222
S773	Phascolarctobacterium	20.34 (0.48)	20.56 (0.87)	0.848	0.914
S773	Prevotella 7	0 (0)	0 (0)	NA	NA
S773	Prevotella 9	0 (0)	0 (0)	NA	NA
S773	Roseburia	0.31 (0.03)	0.34 (0.05)	0.806	0.895
S773	Ruminiclostridium 6	0.09 (0.01)	0.05 (0.01)	0.0414	0.2898
S773	Ruminiclostridium 9	0 (0)	0.01 (0.01)	0.97	0.986
S773	Ruminococcaceae NK4A214 group	0.08 (0.01)	0.06 (0.01)	0.118	0.2124
S773	Ruminococcaceae UCG-002	0.15 (0.03)	0.14 (0.02)	0.671	0.726917
S773	Ruminococcaceae UCG-003	0.11 (0.01)	0.09 (0.01)	0.191	0.4202
S773	Ruminococcaceae UCG-005	0 (0)	0 (0)	NA	NA
S773	Ruminococcaceae UCG-013	0.21 (0.02)	0.22 (0.02)	0.541	0.67625
S773	Ruminococcaceae uncultured	0.19 (0.02)	0.16 (0.02)	0.473	0.48
S773	Ruminococcus 1	0.07 (0.01)	0.07 (0.02)	0.995	0.995
S773	Ruminococcus 2	0.74 (0.04)	0.61 (0.06)	0.0136	0.0453333	*
S773	Senegalimassilia	0 (0)	0 (0)	NA	NA
S773	Streptococcus	0.01 (0)	0.01 (0)	0.204	0.612
S773	Subdoligranulum	0.04 (0.01)	0.04 (0.02)	0.364	0.534444
S773	Sutterella	6.54 (0.22)	6.72 (0.22)	0.779	0.957
S773	Veillonella	0.04 (0.01)	0.04 (0.01)	0.498	0.608667
S773	Other	8.03 (0.23)	8.07 (0.33)	0.905	0.905
S773	[Eubacterium] eligens group	0.99 (0.08)	1.06 (0.09)	0.327	0.9486
S773	[Eubacterium] hallii group	0.18 (0.06)	0.19 (0.09)	0.651	0.801273
S773	[Ruminococcus] torques group	0 (0)	0 (0)	NA	NA
S774	Acidaminococcus	0 (0)	0 (0)	NA	NA
S774	Agathobacter	0.51 (0.03)	0.51 (0.05)	0.82	0.908917
S774	Akkermansia	0.94 (0.03)	0.94 (0.04)	0.971	0.99
S774	Alistipes	1.56 (0.08)	1.52 (0.11)	0.624	0.7488
S774	Anaerostipes	3.85 (0.29)	3.35 (0.4)	0.527	0.666545
S774	Bacteroides	29.33 (0.78)	30.89 (1.03)	0.152	0.255125
S774	Barnesiella	0.27 (0.01)	0.27 (0.02)	0.938	0.995
S774	Bifidobacterium	1.17 (0.09)	0.97 (0.12)	0.239	0.451286
S774	Bilophila	0.01 (0)	0 (0)	0.64	0.814444
S774	Blautia	2.75 (0.19)	2.67 (0.29)	0.929	0.981
S774	Butyricicoccus	0.59 (0.03)	0.6 (0.04)	0.761	0.761
S774	Butyricimonas	0 (0)	0 (0)	NA	NA
S774	Catenibacterium	0 (0)	0 (0)	NA	NA
S774	Christensenellaceae R-7 group	0.02 (0)	0.01 (0)	0.139	0.278
S774	Clostridium sensu stricto 1	0 (0)	0 (0)	0.48	0.64
S774	Collinsella	0.04 (0.01)	0.03 (0.01)	0.23	0.37375
S774	Coprococcus 1	0 (0)	0 (0)	NA	NA
S774	Coprococcus 2	0.37 (0.02)	0.36 (0.04)	0.476	0.714
S774	Coprococcus 3	4.8 (0.29)	4.39 (0.38)	0.259	0.42
S774	Desulfovibrio	0.49 (0.03)	0.51 (0.04)	0.797	0.797
S774	Dialister	0 (0)	0 (0)	NA	NA
S774	Dorea	2.58 (0.18)	2.46 (0.24)	0.77	0.878583
S774	Enterobacteriaceae NA	0 (0)	0 (0)	NA	NA
S774	Enterococcus	0 (0)	0 (0)	NA	NA
S774	Enterorhabdus	0 (0)	0 (0)	NA	NA
S774	Erysipelotrichaceae UCG-003	0.05 (0.01)	0.06 (0.01)	0.99	0.99
S774	Escherichia-Shigella	0.05 (0.05)	0 (0)	0.314	0.4082
S774	Faecalibacterium	8.92 (0.3)	7.76 (0.52)	0.000878	0.00498333	**
S774	Fusicatenibacter	0.06 (0.03)	0.02 (0.01)	0.19	0.3474
S774	Fusobacterium	0 (0)	0 (0)	NA	NA
S774	Haemophilus	0 (0)	0 (0)	0.398	0.568571
S774	Holdemanella	0 (0)	0 (0)	NA	NA
S774	Lachnoclostridium	0.39 (0.02)	0.45 (0.03)	0.0788	0.20488
S774	Lachnospira	0 (0)	0 (0)	NA	NA
S774	Lachnospiraceae NA	0.24 (0.01)	0.28 (0.05)	0.611	0.814667
S774	Lachnospiraceae UCG-004	0.92 (0.06)	1.09 (0.07)	0.134	0.4355
S774	Megamonas	0.01 (0.01)	0.01 (0)	0.825	0.825
S774	Negativibacillus	0.03 (0.01)	0.03 (0.01)	0.455	0.455
S774	Odoribacter	0.41 (0.02)	0.43 (0.03)	0.711	0.77025
S774	Parabacteroides	0.98 (0.04)	1.05 (0.07)	0.542	0.7046
S774	Paraprevotella	0 (0)	0 (0)	NA	NA
S774	Parasutterella	0.76 (0.03)	0.75 (0.03)	0.658	0.804222
S774	Phascolarctobacterium	18.35 (1.06)	18.94 (0.47)	0.0189	0.1134
S774	Prevotella 7	0 (0)	0 (0)	NA	NA
S774	Prevotella 9	0 (0)	0 (0)	0.972	0.972
S774	Roseburia	1.13 (0.04)	1.1 (0.04)	0.895	0.895
S774	Ruminiclostridium 6	0 (0)	0 (0)	NA	NA
S774	Ruminiclostridium 9	0 (0)	0.01 (0.01)	0.972	0.986
S774	Ruminococcaceae NK4A214 group	0.34 (0.02)	0.31 (0.03)	0.273	0.351
S774	Ruminococcaceae UCG-002	0.08 (0.01)	0.06 (0.01)	0.372	0.6045
S774	Ruminococcaceae UCG-003	0.04 (0.01)	0.04 (0.01)	0.816	0.816
S774	Ruminococcaceae UCG-005	0 (0)	0 (0)	NA	NA
S774	Ruminococcaceae UCG-013	1.51 (0.05)	1.44 (0.07)	0.272	0.544
S774	Ruminococcaceae uncultured	0 (0)	0 (0)	NA	NA
S774	Ruminococcus 1	0.12 (0.01)	0.13 (0.03)	0.971	0.995
S774	Ruminococcus 2	0.22 (0.02)	0.17 (0.02)	0.0639	0.15975
S774	Senegalimassilia	0 (0)	0 (0)	NA	NA
S774	Streptococcus	0.01 (0)	0.01 (0)	0.933	0.971
S774	Subdoligranulum	0.38 (0.02)	0.34 (0.02)	0.37	0.534444
S774	Sutterella	2.3 (0.11)	2.53 (0.17)	0.5	0.957
S774	Veillonella	0 (0)	0 (0)	NA	NA
S774	Other	13.05 (0.31)	13.14 (0.34)	0.784	0.905
S774	[Eubacterium] eligens group	0 (0)	0 (0)	NA	NA
S774	[Eubacterium] hallii group	0.37 (0.04)	0.39 (0.06)	0.678	0.801273
S774	[Ruminococcus] torques group	0 (0)	0 (0)	0.48	0.6039
S775	Acidaminococcus	0 (0)	0 (0)	NA	NA
S775	Agathobacter	0.61 (0.03)	0.62 (0.07)	0.839	0.908917
S775	Akkermansia	0 (0)	0 (0)	NA	NA
S775	Alistipes	2.65 (0.07)	2.6 (0.09)	0.797	0.797
S775	Anaerostipes	0.5 (0.12)	0.44 (0.2)	0.225	0.576333
S775	Bacteroides	41.25 (0.65)	41.3 (0.65)	0.689	0.75075
S775	Barnesiella	0.26 (0.01)	0.26 (0.02)	0.995	0.995
S775	Bifidobacterium	0.21 (0.01)	0.19 (0.02)	0.213	0.451286
S775	Bilophila	0.1 (0.01)	0.1 (0.01)	0.521	0.814444
S775	Blautia	0.54 (0.12)	0.5 (0.13)	0.77	0.91
S775	Butyricicoccus	0.3 (0.04)	0.24 (0.04)	0.307	0.508182
S775	Butyricimonas	0 (0)	0 (0)	NA	NA
S775	Catenibacterium	0 (0)	0 (0)	NA	NA
S775	Christensenellaceae R-7 group	0 (0)	0 (0)	NA	NA
S775	Clostridium sensu stricto 1	0.17 (0.04)	0.23 (0.1)	0.724	0.789818
S775	Collinsella	0.03 (0.01)	0.03 (0.01)	0.76	0.823333
S775	Coprococcus 1	0 (0)	0 (0)	NA	NA
S775	Coprococcus 2	0 (0)	0 (0)	NA	NA
S775	Coprococcus 3	2.27 (0.45)	1.95 (0.36)	0.711	0.8532
S775	Desulfovibrio	0 (0)	0 (0)	NA	NA
S775	Dialister	0 (0)	0 (0)	NA	NA
S775	Dorea	0.1 (0.03)	0.07 (0.02)	0.644	0.878583
S775	Enterobacteriaceae NA	0 (0)	0 (0)	NA	NA
S775	Enterococcus	0 (0)	0 (0)	NA	NA
S775	Enterorhabdus	0 (0)	0 (0)	NA	NA
S775	Erysipelotrichaceae UCG-003	0 (0)	0 (0)	0.39	0.522667
S775	Escherichia-Shigella	2.42 (0.06)	2.6 (0.11)	0.0821	0.266825
S775	Faecalibacterium	2.87 (0.28)	2.41 (0.41)	0.0956	0.112982
S775	Fusicatenibacter	0.03 (0.01)	0.03 (0.01)	0.962	0.962
S775	Fusobacterium	0 (0)	0 (0)	0.48	0.617143
S775	Haemophilus	0 (0)	0 (0)	0.48	0.6
S775	Holdemanella	0 (0)	0 (0)	NA	NA
S775	Lachnoclostridium	0.39 (0.03)	0.51 (0.07)	0.309	0.502125
S775	Lachnospira	0 (0)	0 (0)	NA	NA
S775	Lachnospiraceae NA	0.39 (0.04)	0.33 (0.07)	0.0874	0.181
S775	Lachnospiraceae UCG-004	1.34 (0.06)	1.64 (0.13)	0.0355	0.153833
S775	Megamonas	0 (0)	0 (0)	NA	NA
S775	Negativibacillus	0 (0)	0 (0)	NA	NA
S775	Odoribacter	0.65 (0.03)	0.74 (0.05)	0.146	0.4745
S775	Parabacteroides	1.04 (0.03)	1.01 (0.04)	0.448	0.647111
S775	Paraprevotella	0 (0)	0 (0)	NA	NA
S775	Parasutterella	5.72 (0.17)	5.82 (0.3)	0.77	0.847
S775	Phascolarctobacterium	23.45 (0.57)	23.79 (0.6)	0.877	0.914
S775	Prevotella 7	0 (0)	0 (0)	NA	NA
S775	Prevotella 9	0 (0)	0 (0)	0.48	0.72
S775	Roseburia	1.13 (0.07)	1.09 (0.08)	0.895	0.895
S775	Ruminiclostridium 6	0 (0)	0.01 (0)	0.35	0.914667
S775	Ruminiclostridium 9	0.11 (0.01)	0.16 (0.02)	0.0334	0.242667
S775	Ruminococcaceae NK4A214 group	0.02 (0)	0.02 (0.01)	0.699	0.709
S775	Ruminococcaceae UCG-002	0.02 (0)	0.02 (0.01)	0.739	0.739
S775	Ruminococcaceae UCG-003	0.03 (0.01)	0.03 (0.01)	0.613	0.6743
S775	Ruminococcaceae UCG-005	0 (0)	0 (0)	NA	NA
S775	Ruminococcaceae UCG-013	1.11 (0.04)	1 (0.08)	0.237	0.544
S775	Ruminococcaceae uncultured	0 (0)	0 (0)	NA	NA
S775	Ruminococcus 1	0 (0)	0 (0)	NA	NA
S775	Ruminococcus 2	0.19 (0.01)	0.17 (0.02)	0.237	0.384286
S775	Senegalimassilia	0 (0)	0 (0)	NA	NA
S775	Streptococcus	0 (0)	0 (0)	0.48	0.9255
S775	Subdoligranulum	0.17 (0.01)	0.13 (0.01)	0.00871	0.056615
S775	Sutterella	0 (0)	0 (0)	NA	NA
S775	Veillonella	0.02 (0)	0.02 (0.01)	0.592	0.6512
S775	Other	9.89 (0.14)	9.98 (0.2)	0.738	0.905
S775	[Eubacterium] eligens group	0 (0)	0 (0)	NA	NA
S775	[Eubacterium] hallii group	0.02 (0.01)	0.01 (0)	0.955	0.955
S775	[Ruminococcus] torques group	0 (0)	0 (0)	0.48	0.6039
S776	Acidaminococcus	0 (0)	0 (0)	NA	NA
S776	Agathobacter	0.25 (0.03)	0.29 (0.04)	0.295	0.547857
S776	Akkermansia	0 (0)	0 (0)	NA	NA
S776	Alistipes	2.3 (0.13)	1.7 (0.15)	0.000787	0.004722	**
S776	Anaerostipes	1.68 (0.13)	1.15 (0.11)	0.00745	0.048425	*
S776	Bacteroides	26.24 (0.78)	27.81 (1.08)	0.048	0.255125
S776	Barnesiella	0 (0)	0 (0)	NA	NA
S776	Bifidobacterium	7.09 (0.39)	8.63 (1.14)	0.507	0.599182
S776	Bilophila	0.05 (0.01)	0.07 (0.01)	0.191	0.636667
S776	Blautia	2.75 (0.14)	2.81 (0.15)	0.72	0.91
S776	Butyricicoccus	0.09 (0.01)	0.12 (0.02)	0.402	0.508182
S776	Butyricimonas	0.17 (0.02)	0.15 (0.03)	0.685	0.918
S776	Catenibacterium	0.29 (0.02)	0.32 (0.06)	0.542	0.6504
S776	Christensenellaceae R-7 group	0.35 (0.02)	0.41 (0.04)	0.103	0.2575
S776	Clostridium sensu stricto 1	6.77 (0.55)	8.22 (0.8)	0.0865	0.47
S776	Collinsella	0.58 (0.05)	0.87 (0.25)	0.367	0.530111
S776	Coprococcus 1	2.35 (0.15)	1.8 (0.2)	0.0232	0.232
S776	Coprococcus 2	0 (0)	0 (0)	0.157	0.471
S776	Coprococcus 3	3.24 (0.13)	3 (0.15)	0.0854	0.2472
S776	Desulfovibrio	0 (0)	0 (0)	NA	NA
S776	Dialister	0.07 (0.01)	0.12 (0.03)	0.205	0.441
S776	Dorea	4.47 (0.2)	4.66 (0.2)	0.962	0.962
S776	Enterobacteriaceae NA	0 (0)	0 (0)	NA	NA
S776	Enterococcus	0 (0)	0 (0)	NA	NA
S776	Enterorhabdus	0.03 (0.01)	0.06 (0.01)	0.000756	0.00378	**
S776	Erysipelotrichaceae UCG-003	0 (0)	0 (0)	0.489	0.5868
S776	Escherichia-Shigella	0.7 (0.03)	0.66 (0.05)	0.307	0.4082
S776	Faecalibacterium	3.52 (0.17)	2.57 (0.21)	0.00205	0.0066625	**
S776	Fusicatenibacter	0.19 (0.02)	0.15 (0.03)	0.296	0.387
S776	Fusobacterium	0 (0)	0 (0)	0.615	0.629
S776	Haemophilus	0 (0)	0 (0)	0.214	0.428
S776	Holdemanella	0 (0)	0 (0)	NA	NA
S776	Lachnoclostridium	0.01 (0)	0.04 (0.01)	0.00461	0.029965	*
S776	Lachnospira	0 (0)	0 (0)	0.766	0.788
S776	Lachnospiraceae NA	0.14 (0.01)	0.19 (0.02)	0.0905	0.181
S776	Lachnospiraceae UCG-004	2.37 (0.13)	2.48 (0.18)	0.496	0.627545
S776	Megamonas	0 (0)	0 (0)	NA	NA
S776	Negativibacillus	0 (0)	0 (0)	NA	NA
S776	Odoribacter	0.41 (0.05)	0.39 (0.04)	0.65	0.768182
S776	Parabacteroides	1.1 (0.05)	1.09 (0.05)	0.607	0.717364
S776	Paraprevotella	0 (0)	0 (0)	NA	NA
S776	Parasutterella	0.7 (0.03)	0.71 (0.04)	0.62	0.804222
S776	Phascolarctobacterium	16.08 (0.59)	12.94 (0.63)	0.00232	0.02784	*
S776	Prevotella 7	0 (0)	0 (0)	NA	NA
S776	Prevotella 9	0 (0)	0 (0)	NA	NA
S776	Roseburia	2.35 (0.08)	2.44 (0.13)	0.566	0.817556
S776	Ruminiclostridium 6	0 (0)	0 (0)	1	1
S776	Ruminiclostridium 9	0 (0)	0 (0)	0.986	0.986
S776	Ruminococcaceae NK4A214 group	0.07 (0.01)	0.07 (0.01)	0.709	0.709
S776	Ruminococcaceae UCG-002	0.71 (0.03)	0.66 (0.05)	0.462	0.624
S776	Ruminococcaceae UCG-003	0 (0)	0.01 (0)	0.443	0.586667
S776	Ruminococcaceae UCG-005	0 (0)	0 (0)	NA	NA
S776	Ruminococcaceae UCG-013	0.06 (0.01)	0.04 (0.01)	0.044	0.22
S776	Ruminococcaceae uncultured	0 (0)	0 (0)	NA	NA
S776	Ruminococcus 1	0.06 (0.01)	0.08 (0.01)	0.0966	0.6762
S776	Ruminococcus 2	0.84 (0.04)	0.77 (0.06)	0.145	0.29
S776	Senegalimassilia	0.03 (0.01)	0.06 (0.01)	0.0766	0.4596
S776	Streptococcus	0.08 (0.01)	0.11 (0.01)	0.0688	0.2992
S776	Subdoligranulum	0.11 (0.02)	0.13 (0.02)	0.516	0.609818
S776	Sutterella	0 (0)	0 (0)	NA	NA
S776	Veillonella	0.27 (0.02)	0.34 (0.04)	0.12	0.256667
S776	Other	10.58 (0.25)	11.28 (0.48)	0.23	0.905
S776	[Eubacterium] eligens group	0.01 (0)	0.01 (0)	0.818	0.952
S776	[Eubacterium] hallii group	0.79 (0.07)	0.59 (0.09)	0.076	0.1976
S776	[Ruminococcus] torques group	0.03 (0.01)	0.02 (0.01)	0.546	0.6039

## Sheet: Table S5
Supplementary Table S5. Effect of market class on microbiota composition at the genus level in the population structure study. Data represent mean relative abundance and standard error by subject (microbiota) and across all subjects of triplicate fermentations of 24 bean genotypes (four selected from six major market classes) with 12 microbiotas; means within row that are marked with different le…
Subject	Genus	Great Northern	Pink	Pinto	Small Red	Black	Navy	Kruskal-Wallis p-value	p.adj	p.adj.signif
All	Acidaminococcus	0.86 (0.25)	0.88 (0.25)	0.85 (0.23)	0.82 (0.22)	0.81 (0.22)	0.66 (0.19)	0.236	0.354
All	Agathobacter	0.33 (0.03)	0.31 (0.03)	0.3 (0.02)	0.29 (0.02)	0.27 (0.03)	0.29 (0.02)	0.0885	0.164357
All	Akkermansia	0.29 (0.03)	0.28 (0.03)	0.31 (0.03)	0.27 (0.03)	0.27 (0.03)	0.3 (0.03)	0.0419	0.18855
All	Alistipes	1 (0.07)	1.05 (0.08)	1.04 (0.08)	1.05 (0.07)	0.94 (0.07)	0.93 (0.07)	0.0112	0.0447	*
All	Anaerostipes	0.82 (0.11)	0.8 (0.1)	0.92 (0.13)	0.83 (0.11)	0.78 (0.12)	0.68 (0.1)	0.0271	0.2782
All	Bacteroides	22.98 (0.93) ab	22.61 (0.92) ab	22.31 (0.88) b	23.25 (0.98) ab	23.5 (0.97) ab	23.78 (0.93) a	0.0306	0.1326
All	Barnesiella	0.1 (0.01)	0.09 (0.01)	0.1 (0.01)	0.1 (0.01)	0.09 (0.01)	0.09 (0.01)	0.0903	0.1806
All	Bifidobacterium	1.21 (0.19) a	1.05 (0.16) b	1.02 (0.17) b	1.18 (0.18) a	1.2 (0.2) b	1.28 (0.28) ab	3.65e-07	4.745e-06	***
All	Bilophila	0.04 (0)	0.03 (0)	0.03 (0.01)	0.03 (0)	0.04 (0)	0.04 (0)	0.05	0.166667
All	Blautia	1 (0.1) ab	1.07 (0.11) a	1.03 (0.1) ab	1.03 (0.11) ab	1.01 (0.1) b	0.9 (0.1) b	0.00932	0.10335
All	Butyricicoccus	0.34 (0.02)	0.35 (0.02)	0.35 (0.02)	0.35 (0.02)	0.31 (0.02)	0.29 (0.02)	0.0317	0.20605
All	Butyricimonas	0.05 (0.01)	0.04 (0.01)	0.05 (0.01)	0.04 (0.01)	0.04 (0.01)	0.05 (0.01)	0.317	0.826
All	Catenibacterium	0.11 (0.02) ab	0.12 (0.03) a	0.11 (0.03) ab	0.12 (0.03) ab	0.09 (0.02) b	0.08 (0.02) ab	0.0781	0.2343
All	Christensenellaceae R-7 group	0.07 (0.01)	0.09 (0.01)	0.1 (0.02)	0.07 (0.01)	0.08 (0.01)	0.08 (0.01)	0.0483	0.0966
All	Clostridium sensu stricto 1	2.16 (0.38)	1.81 (0.3)	2.04 (0.35)	1.51 (0.27)	2.28 (0.35)	2.4 (0.37)	0.477	0.737333
All	Collinsella	0.12 (0.02)	0.1 (0.01)	0.12 (0.02)	0.11 (0.02)	0.12 (0.02)	0.15 (0.05)	0.0269	0.17485
All	Coprococcus 1	0.98 (0.09)	0.95 (0.09)	0.88 (0.09)	0.95 (0.09)	0.85 (0.09)	0.88 (0.09)	0.223	0.446
All	Coprococcus 2	0.05 (0.01)	0.06 (0.01)	0.06 (0.01)	0.05 (0.01)	0.05 (0.01)	0.05 (0.01)	0.27	0.624
All	Coprococcus 3	2.91 (0.26) ab	3.21 (0.29) a	3.01 (0.27) ab	2.75 (0.24) ab	2.48 (0.24) b	2.48 (0.22) b	0.0028	0.0336	*
All	Desulfovibrio	0.09 (0.02)	0.08 (0.01)	0.1 (0.02)	0.09 (0.02)	0.09 (0.02)	0.1 (0.02)	0.208	0.416
All	Dialister	0.05 (0.01)	0.04 (0.01)	0.06 (0.01)	0.08 (0.02)	0.07 (0.02)	0.06 (0.01)	0.128	0.170667
All	Dorea	1.74 (0.15)	1.6 (0.15)	1.7 (0.15)	1.52 (0.14)	1.69 (0.16)	1.5 (0.15)	0.00494	0.03211	*
All	Enterobacteriaceae NA	0.14 (0.03) ab	0.14 (0.03) ab	0.16 (0.03) a	0.11 (0.03) b	0.15 (0.03) ab	0.14 (0.03) ab	0.0153	0.0675
All	Enterococcus	0.04 (0.01)	0.04 (0.01)	0.03 (0.01)	0.03 (0.01)	0.03 (0.01)	0.03 (0.01)	0.919	0.919
All	Enterorhabdus	0 (0)	0 (0)	0 (0)	0 (0)	0 (0)	0.01 (0)	0.392	0.489
All	Erysipelotrichaceae UCG-003	0.03 (0.01)	0.04 (0.01)	0.03 (0.01)	0.03 (0.01)	0.03 (0)	0.03 (0)	0.869	0.869
All	Escherichia-Shigella	2.12 (0.24) ab	1.81 (0.21) c	2 (0.22) b	2.15 (0.25) bc	2.06 (0.23) bc	2.35 (0.26) a	6.85e-10	8.905e-09	***
All	Faecalibacterium	3.16 (0.39) cd	4.12 (0.45) a	3.86 (0.43) a	3.44 (0.42) b	3.23 (0.41) c	2.81 (0.35) d	1.37e-30	1.781e-29	***
All	Fusicatenibacter	0.03 (0.01)	0.03 (0.01)	0.05 (0.01)	0.03 (0.01)	0.03 (0.01)	0.02 (0)	0.0771	0.2313
All	Fusobacterium	5.09 (0.96)	4.97 (0.94)	4.94 (0.93)	4.75 (0.89)	4.74 (0.95)	5.07 (0.96)	0.517	0.608625
All	Haemophilus	0.03 (0)	0.02 (0)	0.03 (0)	0.03 (0)	0.03 (0.01)	0.02 (0)	0.471	0.762222
All	Holdemanella	0.03 (0.01)	0.03 (0.01)	0.02 (0.01)	0.02 (0.01)	0.02 (0)	0.01 (0)	0.777	0.905
All	Lachnoclostridium	0.17 (0.02)	0.15 (0.01)	0.17 (0.02)	0.17 (0.02)	0.2 (0.02)	0.18 (0.02)	0.0227	0.14755
All	Lachnospira	0.09 (0.01) ab	0.09 (0.01) ab	0.09 (0.01) ab	0.11 (0.02) a	0.08 (0.01) b	0.09 (0.01) ab	0.0311	0.3421
All	Lachnospiraceae NA	0.15 (0.02)	0.14 (0.02)	0.16 (0.02)	0.14 (0.01)	0.14 (0.02)	0.13 (0.02)	0.366	0.483273
All	Lachnospiraceae UCG-004	1.17 (0.07)	1.16 (0.07)	1.24 (0.08)	1.23 (0.07)	1.26 (0.08)	1.15 (0.07)	0.195	0.403
All	Megamonas	0.48 (0.14)	0.29 (0.09)	0.38 (0.11)	0.4 (0.12)	0.28 (0.1)	0.36 (0.12)	0.216	0.288
All	Negativibacillus	0 (0)	0.01 (0)	0.01 (0)	0.01 (0)	0.01 (0)	0.01 (0)	0.876	0.955
All	Odoribacter	0.47 (0.04) a	0.42 (0.03) ab	0.43 (0.03) ab	0.4 (0.03) b	0.42 (0.03) ab	0.48 (0.04) a	0.00114	0.014105	*
All	Parabacteroides	1.32 (0.13)	1.23 (0.11)	1.26 (0.12)	1.25 (0.13)	1.24 (0.11)	1.25 (0.11)	0.769	0.855833
All	Paraprevotella	1.54 (0.3) a	1.41 (0.28) ab	1.28 (0.26) b	1.48 (0.31) ab	1.31 (0.26) ab	1.52 (0.32) ab	0.0331	0.0772333
All	Parasutterella	2.24 (0.24) a	1.95 (0.2) bc	2.11 (0.22) ab	2.05 (0.22) bc	1.87 (0.2) c	2.19 (0.24) a	2e-06	2.2e-05	***
All	Phascolarctobacterium	12.67 (0.68)	13.31 (0.72)	13.41 (0.79)	13.34 (0.73)	13.17 (0.74)	13.11 (0.73)	0.423	0.564
All	Prevotella 7	1.18 (0.32)	1.1 (0.29)	1.23 (0.33)	1.16 (0.31)	1.26 (0.34)	1.15 (0.32)	0.313	0.44
All	Prevotella 9	9.72 (1.18) c	10.15 (1.24) bc	10.08 (1.21) bc	11.09 (1.33) ab	11.61 (1.41) a	10.5 (1.26) bc	3.12e-06	2.1105e-05	***
All	Roseburia	2.74 (0.37) ab	2.71 (0.34) a	2.58 (0.32) ab	2.54 (0.32) ab	2.15 (0.28) b	2.33 (0.32) b	0.00212	0.01378	*
All	Ruminiclostridium 6	0.02 (0)	0.02 (0)	0.01 (0)	0.01 (0)	0.01 (0)	0.01 (0)	0.593	0.687
All	Ruminiclostridium 9	0.07 (0.02)	0.05 (0.01)	0.06 (0.01)	0.04 (0.01)	0.05 (0.01)	0.05 (0.01)	0.631	0.762222
All	Ruminococcaceae NK4A214 group	0.07 (0.01) ab	0.07 (0.01) ab	0.08 (0.01) a	0.06 (0.01) ab	0.05 (0.01) b	0.07 (0.01) ab	0.00387	0.03483	*
All	Ruminococcaceae UCG-002	0.15 (0.02)	0.15 (0.02)	0.16 (0.02)	0.14 (0.02)	0.14 (0.02)	0.12 (0.02)	0.0774	0.494
All	Ruminococcaceae UCG-003	0.02 (0) abc	0.03 (0) ab	0.03 (0) a	0.02 (0) bc	0.02 (0) abc	0.01 (0) c	0.000297	0.003267	**
All	Ruminococcaceae UCG-005	0.03 (0.01) b	0.06 (0.02) a	0.03 (0.01) ab	0.03 (0.01) ab	0.03 (0.01) ab	0.04 (0.01) b	0.0116	0.0348	*
All	Ruminococcaceae UCG-013	0.3 (0.05)	0.29 (0.04)	0.28 (0.04)	0.26 (0.04)	0.25 (0.04)	0.28 (0.04)	0.0556	0.278
All	Ruminococcaceae uncultured	0.03 (0.01)	0.03 (0.01)	0.03 (0.01)	0.03 (0.01)	0.03 (0.01)	0.02 (0)	0.328	0.554667
All	Ruminococcus 1	0.03 (0)	0.02 (0)	0.03 (0.01)	0.03 (0)	0.03 (0.01)	0.03 (0.01)	0.53	0.957
All	Ruminococcus 2	0.22 (0.03) a	0.2 (0.02) abc	0.21 (0.03) ab	0.19 (0.03) abc	0.19 (0.03) c	0.18 (0.02) bc	5.86e-05	0.000586	***
All	Senegalimassilia	0.01 (0)	0 (0)	0 (0)	0 (0)	0.01 (0)	0.01 (0)	0.0724	0.1448
All	Streptococcus	0.03 (0.01)	0.03 (0.01)	0.03 (0.01)	0.03 (0.01)	0.03 (0.01)	0.03 (0)	0.891	0.972
All	Subdoligranulum	0.14 (0.02) ab	0.15 (0.02) ab	0.16 (0.02) a	0.14 (0.02) ab	0.15 (0.02) b	0.13 (0.02) ab	0.0376	0.169433
All	Sutterella	1.65 (0.18) a	1.52 (0.16) bc	1.54 (0.16) ab	1.47 (0.16) bc	1.45 (0.16) c	1.72 (0.17) a	2.33e-06	1.864e-05	***
All	Veillonella	1.3 (0.29) ab	1.22 (0.28) b	1.18 (0.26) ab	1.34 (0.29) a	1.35 (0.29) ab	1.51 (0.34) ab	0.0367	0.180767
All	Other	13.63 (0.99)	13.85 (1)	13.74 (0.98)	13.46 (0.96)	13.49 (0.94)	13.51 (0.95)	0.665	0.8645
All	[Eubacterium] eligens group	0.2 (0.04) a	0.13 (0.03) ab	0.15 (0.03) ab	0.11 (0.02) b	0.12 (0.02) ab	0.19 (0.04) a	0.00493	0.01479	*
All	[Eubacterium] hallii group	0.16 (0.02)	0.22 (0.03)	0.21 (0.03)	0.17 (0.03)	0.2 (0.03)	0.12 (0.02)	0.0506	0.16445
All	[Ruminococcus] torques group	0.04 (0.01)	0.05 (0.01)	0.03 (0.01)	0.03 (0.01)	0.03 (0.01)	0.02 (0)	0.0375	0.103125
S765	Acidaminococcus	0 (0)	0 (0)	0 (0)	0 (0)	0 (0)	0 (0)	NA	NA
S765	Agathobacter	0.64 (0.05) a	0.35 (0.04) b	0.46 (0.05) ab	0.44 (0.04) ab	0.47 (0.07) ab	0.45 (0.05) ab	0.0195	0.0845
S765	Akkermansia	0.01 (0)	0 (0)	0 (0)	0 (0)	0 (0)	0 (0)	0.515	0.7995
S765	Alistipes	0.59 (0.03)	0.42 (0.06)	0.48 (0.05)	0.46 (0.04)	0.42 (0.06)	0.5 (0.02)	0.121	0.242
S765	Anaerostipes	0.28 (0.03)	0.19 (0.03)	0.23 (0.03)	0.26 (0.05)	0.32 (0.05)	0.26 (0.05)	0.245	0.78
S765	Bacteroides	29.56 (0.52)	31.83 (0.99)	30.79 (1.01)	32.03 (0.87)	33.36 (1.36)	31.9 (0.99)	0.279	0.403
S765	Barnesiella	0.17 (0.01) a	0.1 (0.01) b	0.13 (0.01) ab	0.15 (0.02) ab	0.09 (0.02) b	0.12 (0.02) ab	0.00715	0.0429	*
S765	Bifidobacterium	0.06 (0.02) a	0.01 (0.01) b	0.02 (0.01) ab	0.01 (0.01) ab	0.02 (0.01) ab	0.03 (0.01) ab	0.0139	0.0602333
S765	Bilophila	0.1 (0.02)	0.06 (0.01)	0.06 (0.01)	0.05 (0.01)	0.08 (0.02)	0.05 (0.01)	0.104	0.26
S765	Blautia	0.32 (0.05)	0.26 (0.03)	0.29 (0.04)	0.29 (0.05)	0.29 (0.04)	0.2 (0.03)	0.324	0.601714
S765	Butyricicoccus	0.37 (0.03)	0.3 (0.03)	0.31 (0.03)	0.28 (0.02)	0.31 (0.02)	0.35 (0.04)	0.338	0.553222
S765	Butyricimonas	0.24 (0.02)	0.2 (0.04)	0.22 (0.03)	0.15 (0.03)	0.22 (0.03)	0.17 (0.03)	0.2	0.826
S765	Catenibacterium	0.11 (0.02)	0.07 (0.02)	0.07 (0.01)	0.1 (0.02)	0.05 (0.01)	0.08 (0.01)	0.265	0.342
S765	Christensenellaceae R-7 group	0.03 (0.02)	0.02 (0.01)	0.01 (0.01)	0.01 (0.01)	0.04 (0.03)	0.02 (0.01)	0.838	0.838
S765	Clostridium sensu stricto 1	0.05 (0.04)	0 (0)	0.01 (0.01)	0.01 (0.01)	0.02 (0.02)	0.01 (0.01)	0.758	0.812
S765	Collinsella	0.03 (0.01) a	0.01 (0) ab	0.01 (0) ab	0.02 (0.01) ab	0 (0) b	0.01 (0) ab	0.0216	0.17485
S765	Coprococcus 1	1.34 (0.1) a	0.89 (0.09) abc	0.99 (0.09) abc	0.8 (0.05) c	0.89 (0.08) bc	1.24 (0.06) ab	0.000274	0.00274	**
S765	Coprococcus 2	0 (0)	0 (0)	0 (0)	0 (0)	0 (0)	0 (0)	NA	NA
S765	Coprococcus 3	9.04 (1.47)	10.11 (1.2)	10.19 (1.18)	7.53 (0.91)	8.41 (1.01)	8.29 (0.83)	0.333	0.444
S765	Desulfovibrio	0.38 (0.03)	0.28 (0.04)	0.44 (0.04)	0.41 (0.05)	0.31 (0.04)	0.41 (0.02)	0.0328	0.1312
S765	Dialister	0 (0)	0 (0)	0 (0)	0 (0)	0 (0)	0 (0)	NA	NA
S765	Dorea	1.4 (0.2)	0.99 (0.14)	1.05 (0.14)	0.87 (0.09)	1.04 (0.18)	1.14 (0.11)	0.286	0.3718
S765	Enterobacteriaceae NA	0 (0)	0 (0)	0 (0)	0 (0)	0 (0)	0 (0)	NA	NA
S765	Enterococcus	0 (0)	0 (0)	0 (0)	0 (0)	0 (0)	0 (0)	NA	NA
S765	Enterorhabdus	0 (0)	0 (0)	0 (0)	0 (0)	0 (0)	0 (0)	NA	NA
S765	Erysipelotrichaceae UCG-003	0 (0)	0 (0)	0 (0)	0 (0)	0 (0)	0 (0)	NA	NA
S765	Escherichia-Shigella	1.96 (0.17)	1.76 (0.15)	1.95 (0.17)	2.14 (0.27)	1.88 (0.35)	2.3 (0.32)	0.662	0.697
S765	Faecalibacterium	4.24 (0.59)	3.91 (0.54)	4.47 (0.44)	2.94 (0.67)	2.81 (0.7)	2.78 (0.67)	0.0919	0.0995583
S765	Fusicatenibacter	0 (0)	0 (0)	0 (0)	0 (0)	0.02 (0.02)	0 (0)	0.541	0.608625
S765	Fusobacterium	0 (0)	0 (0)	0 (0)	0 (0)	0 (0)	0 (0)	NA	NA
S765	Haemophilus	0 (0)	0 (0)	0 (0)	0 (0)	0 (0)	0 (0)	NA	NA
S765	Holdemanella	0 (0)	0 (0)	0 (0)	0 (0)	0 (0)	0 (0)	NA	NA
S765	Lachnoclostridium	0.29 (0.03)	0.2 (0.03)	0.2 (0.04)	0.17 (0.02)	0.22 (0.04)	0.27 (0.04)	0.238	0.442
S765	Lachnospira	0.46 (0.05)	0.38 (0.02)	0.38 (0.04)	0.51 (0.04)	0.39 (0.05)	0.44 (0.05)	0.256	0.6567
S765	Lachnospiraceae NA	0.57 (0.05)	0.48 (0.05)	0.49 (0.06)	0.43 (0.05)	0.38 (0.07)	0.4 (0.06)	0.0719	0.228
S765	Lachnospiraceae UCG-004	0.77 (0.12)	0.76 (0.14)	1.01 (0.14)	0.72 (0.18)	0.49 (0.15)	0.57 (0.15)	0.133	0.3458
S765	Megamonas	0 (0)	0 (0)	0 (0)	0 (0)	0 (0)	0 (0)	NA	NA
S765	Negativibacillus	0 (0)	0 (0)	0 (0)	0 (0)	0 (0)	0 (0)	0.0713	0.3565
S765	Odoribacter	0.44 (0.02)	0.38 (0.03)	0.45 (0.04)	0.42 (0.04)	0.41 (0.04)	0.5 (0.04)	0.315	0.4121
S765	Parabacteroides	3.28 (0.11)	3.08 (0.13)	2.92 (0.13)	3.19 (0.13)	3.01 (0.14)	2.89 (0.15)	0.241	0.522167
S765	Paraprevotella	12.87 (0.69)	11.47 (0.72)	10.82 (0.63)	13.26 (0.61)	10.6 (1.04)	13.87 (0.59)	0.0106	0.05145
S765	Parasutterella	1.69 (0.06) a	1.38 (0.07) ab	1.44 (0.08) ab	1.46 (0.08) ab	1.33 (0.08) b	1.63 (0.08) ab	0.0102	0.0374	*
S765	Phascolarctobacterium	17.41 (0.41)	19.47 (0.71)	18.64 (0.72)	19.83 (0.8)	20.66 (1.43)	18.03 (0.82)	0.0638	0.2752
S765	Prevotella 7	0 (0)	0 (0)	0 (0)	0 (0)	0 (0)	0 (0)	NA	NA
S765	Prevotella 9	0 (0)	0 (0)	0 (0)	0 (0)	0 (0)	0 (0)	0.416	0.462
S765	Roseburia	2.29 (0.18)	2.5 (0.25)	2.7 (0.24)	2.94 (0.26)	3.26 (0.22)	2.3 (0.17)	0.0278	0.07228
S765	Ruminiclostridium 6	0.06 (0.02)	0.02 (0.01)	0.03 (0.01)	0.04 (0.01)	0.06 (0.02)	0.02 (0.01)	0.145	0.5075
S765	Ruminiclostridium 9	0.64 (0.11)	0.42 (0.08)	0.54 (0.08)	0.41 (0.09)	0.33 (0.08)	0.37 (0.1)	0.26	0.693333
S765	Ruminococcaceae NK4A214 group	0.27 (0.04)	0.22 (0.03)	0.27 (0.03)	0.17 (0.03)	0.14 (0.04)	0.17 (0.04)	0.0745	0.1341
S765	Ruminococcaceae UCG-002	0.64 (0.05)	0.53 (0.04)	0.64 (0.05)	0.58 (0.04)	0.53 (0.06)	0.54 (0.05)	0.457	0.639364
S765	Ruminococcaceae UCG-003	0.06 (0.02)	0.02 (0.01)	0.06 (0.02)	0.01 (0.01)	0.03 (0.02)	0.01 (0.01)	0.106	0.2332
S765	Ruminococcaceae UCG-005	0 (0)	0 (0)	0 (0)	0 (0)	0 (0)	0 (0)	NA	NA
S765	Ruminococcaceae UCG-013	0.05 (0.01)	0.05 (0.02)	0.06 (0.02)	0.04 (0.01)	0.06 (0.03)	0.05 (0.02)	0.932	0.932
S765	Ruminococcaceae uncultured	0.12 (0.02) ab	0.19 (0.02) a	0.17 (0.02) a	0.18 (0.03) a	0.19 (0.04) a	0.07 (0.02) b	0.00222	0.00888	**
S765	Ruminococcus 1	0 (0)	0 (0)	0.01 (0)	0 (0)	0 (0)	0.01 (0.01)	0.613	0.957
S765	Ruminococcus 2	0.19 (0.02)	0.1 (0.02)	0.11 (0.02)	0.13 (0.01)	0.13 (0.02)	0.12 (0.02)	0.0444	0.128
S765	Senegalimassilia	0 (0)	0 (0)	0 (0)	0 (0)	0 (0)	0 (0)	NA	NA
S765	Streptococcus	0 (0)	0 (0)	0 (0)	0 (0)	0 (0)	0 (0)	0.541	0.972
S765	Subdoligranulum	0.32 (0.02)	0.25 (0.02)	0.29 (0.04)	0.27 (0.03)	0.29 (0.07)	0.27 (0.03)	0.567	0.61425
S765	Sutterella	0 (0)	0 (0)	0 (0)	0 (0)	0 (0)	0 (0)	NA	NA
S765	Veillonella	0 (0)	0 (0)	0 (0)	0 (0)	0 (0)	0 (0)	0.416	0.508444
S765	Other	5.78 (0.36)	5.75 (0.51)	5.9 (0.43)	5.77 (0.61)	5.96 (0.49)	6.25 (0.31)	0.91	0.956
S765	[Eubacterium] eligens group	0.88 (0.05) a	0.6 (0.07) bc	0.69 (0.03) abc	0.49 (0.02) c	0.46 (0.05) c	0.9 (0.08) ab	6.5e-07	5.85e-06	***
S765	[Eubacterium] hallii group	0.02 (0.01) a	0 (0) ab	0 (0) b	0.01 (0.01) ab	0 (0) b	0 (0) b	0.0236	0.102267
S765	[Ruminococcus] torques group	0 (0)	0 (0)	0 (0)	0 (0)	0 (0)	0 (0)	NA	NA
S766	Acidaminococcus	0 (0)	0 (0)	0 (0)	0 (0)	0 (0)	0 (0)	NA	NA
S766	Agathobacter	0 (0)	0.04 (0.02)	0.04 (0.02)	0.01 (0.01)	0 (0)	0 (0)	0.0224	0.0845
S766	Akkermansia	0.5 (0.04)	0.56 (0.05)	0.54 (0.04)	0.53 (0.04)	0.48 (0.03)	0.47 (0.04)	0.693	0.891
S766	Alistipes	0.55 (0.04) ab	0.59 (0.05) ab	0.51 (0.05) ab	0.63 (0.04) a	0.43 (0.04) b	0.46 (0.02) b	0.00959	0.0447	*
S766	Anaerostipes	0.42 (0.07)	0.53 (0.1)	0.35 (0.05)	0.53 (0.08)	0.41 (0.1)	0.4 (0.1)	0.363	0.78
S766	Bacteroides	29.66 (0.45) ab	28.31 (0.67) b	28.51 (0.82) b	31.2 (0.59) ab	29.51 (0.96) ab	31.47 (0.53) a	0.00238	0.01547	*
S766	Barnesiella	0.1 (0.02)	0.09 (0.02)	0.11 (0.02)	0.1 (0.02)	0.06 (0.01)	0.05 (0.01)	0.0577	0.1731
S766	Bifidobacterium	1.14 (0.12)	0.96 (0.11)	0.96 (0.13)	1.08 (0.11)	0.81 (0.08)	0.76 (0.06)	0.0836	0.196517
S766	Bilophila	0.02 (0.01)	0 (0)	0 (0)	0.01 (0.01)	0.01 (0.01)	0.01 (0.01)	0.815	0.988
S766	Blautia	0.83 (0.05) ab	0.86 (0.07) ab	0.91 (0.05) a	0.75 (0.04) ab	0.58 (0.08) b	0.88 (0.06) ab	0.0301	0.130433
S766	Butyricicoccus	0.28 (0.05) b	0.57 (0.05) a	0.59 (0.07) a	0.69 (0.06) a	0.5 (0.05) ab	0.28 (0.05) b	1.49e-05	0.0001937	***
S766	Butyricimonas	0 (0)	0 (0)	0 (0)	0 (0)	0 (0)	0 (0)	NA	NA
S766	Catenibacterium	0 (0)	0 (0)	0 (0)	0 (0)	0 (0)	0 (0)	NA	NA
S766	Christensenellaceae R-7 group	0 (0)	0.01 (0.01)	0.02 (0.01)	0.01 (0.01)	0 (0)	0 (0)	0.366	0.522857
S766	Clostridium sensu stricto 1	0.08 (0.07)	1.46 (0.8)	1.57 (1.04)	0.89 (0.48)	2.03 (1.08)	0 (0)	0.138	0.414
S766	Collinsella	0.09 (0.01) a	0.08 (0.02) ab	0.07 (0.02) ab	0.07 (0.01) ab	0.07 (0.02) ab	0.04 (0.01) b	0.0762	0.2392
S766	Coprococcus 1	0 (0)	0 (0)	0 (0)	0 (0)	0 (0)	0 (0)	NA	NA
S766	Coprococcus 2	0 (0)	0 (0)	0 (0)	0 (0)	0 (0)	0 (0)	NA	NA
S766	Coprococcus 3	0.23 (0.06)	0.16 (0.03)	0.21 (0.05)	0.29 (0.04)	0.23 (0.03)	0.18 (0.04)	0.238	0.381
S766	Desulfovibrio	0 (0)	0 (0)	0 (0)	0 (0)	0 (0)	0 (0)	NA	NA
S766	Dialister	0 (0)	0 (0)	0 (0)	0 (0)	0 (0)	0 (0)	NA	NA
S766	Dorea	3 (0.22) ab	2.87 (0.12) ab	3.03 (0.15) a	2.78 (0.23) ab	2.22 (0.18) b	2.73 (0.23) ab	0.0313	0.101725
S766	Enterobacteriaceae NA	0 (0)	0 (0)	0 (0)	0 (0)	0 (0)	0 (0)	NA	NA
S766	Enterococcus	0.04 (0.01)	0.04 (0.01)	0.05 (0.01)	0.03 (0.01)	0.03 (0.01)	0.05 (0.01)	0.893	0.919
S766	Enterorhabdus	0 (0)	0 (0)	0 (0)	0 (0)	0 (0)	0 (0)	NA	NA
S766	Erysipelotrichaceae UCG-003	0.07 (0.02)	0.06 (0.02)	0.07 (0.01)	0.07 (0.02)	0.05 (0.01)	0.04 (0.01)	0.691	0.8292
S766	Escherichia-Shigella	0.33 (0.02) a	0.2 (0.01) b	0.26 (0.02) ab	0.25 (0.04) ab	0.24 (0.02) ab	0.33 (0.04) a	0.00546	0.014196	*
S766	Faecalibacterium	0.23 (0.02) bc	0.65 (0.05) a	0.5 (0.06) a	0.4 (0.06) ab	0.38 (0.05) abc	0.14 (0.03) c	3.66e-07	2.379e-06	***
S766	Fusicatenibacter	0 (0)	0 (0)	0 (0)	0 (0)	0 (0)	0 (0)	NA	NA
S766	Fusobacterium	0.01 (0.01)	0 (0)	0 (0)	0.01 (0)	0.02 (0.01)	0 (0)	0.0735	0.33075
S766	Haemophilus	0.11 (0.02)	0.11 (0.02)	0.13 (0.02)	0.1 (0.02)	0.1 (0.02)	0.08 (0.01)	0.477	0.762222
S766	Holdemanella	0 (0)	0 (0)	0 (0)	0 (0)	0 (0)	0 (0)	NA	NA
S766	Lachnoclostridium	0.24 (0.04)	0.13 (0.03)	0.18 (0.04)	0.22 (0.04)	0.16 (0.05)	0.28 (0.04)	0.0822	0.1781
S766	Lachnospira	0.01 (0.01)	0.01 (0)	0.01 (0.01)	0.01 (0)	0 (0)	0 (0)	0.484	0.6567
S766	Lachnospiraceae NA	0.17 (0.03) a	0.09 (0.04) ab	0.05 (0.03) b	0.1 (0.02) ab	0.1 (0.03) ab	0.09 (0.03) ab	0.0581	0.228
S766	Lachnospiraceae UCG-004	1.77 (0.09)	1.52 (0.14)	1.75 (0.18)	2.02 (0.14)	1.46 (0.13)	1.68 (0.18)	0.103	0.3458
S766	Megamonas	0 (0)	0 (0)	0 (0)	0 (0)	0 (0)	0 (0)	NA	NA
S766	Negativibacillus	0 (0)	0 (0)	0 (0)	0 (0)	0 (0)	0 (0)	NA	NA
S766	Odoribacter	0.14 (0.01)	0.1 (0.02)	0.1 (0.02)	0.13 (0.02)	0.13 (0.03)	0.16 (0.02)	0.234	0.4121
S766	Parabacteroides	0.53 (0.04)	0.5 (0.03)	0.58 (0.03)	0.46 (0.03)	0.5 (0.04)	0.43 (0.04)	0.0666	0.3432
S766	Paraprevotella	0 (0)	0 (0)	0 (0)	0 (0)	0 (0)	0 (0)	NA	NA
S766	Parasutterella	5.41 (0.28) a	4.63 (0.27) ab	5.15 (0.18) ab	4.3 (0.23) ab	4.12 (0.3) b	4.75 (0.21) ab	0.00552	0.03036	*
S766	Phascolarctobacterium	18.31 (0.61)	20.72 (0.84)	20.1 (0.91)	19.24 (0.5)	22.02 (0.87)	19.98 (0.88)	0.0688	0.2752
S766	Prevotella 7	13.72 (0.79)	12.52 (0.74)	14.22 (0.76)	13.45 (0.5)	14.41 (0.69)	13.48 (0.72)	0.44	0.44
S766	Prevotella 9	0 (0)	0 (0)	0 (0)	0 (0)	0 (0)	0 (0)	NA	NA
S766	Roseburia	7.75 (0.89)	7.97 (0.79)	6.48 (0.9)	5.95 (0.67)	5.22 (1.11)	4.95 (0.94)	0.0254	0.07228
S766	Ruminiclostridium 6	0 (0)	0 (0)	0 (0)	0 (0)	0 (0)	0 (0)	NA	NA
S766	Ruminiclostridium 9	0.02 (0.01)	0.01 (0.01)	0.02 (0.01)	0 (0)	0.02 (0.01)	0.04 (0.02)	0.378	0.693333
S766	Ruminococcaceae NK4A214 group	0 (0)	0 (0)	0 (0)	0 (0)	0 (0)	0 (0)	NA	NA
S766	Ruminococcaceae UCG-002	0.04 (0.01)	0.07 (0.02)	0.08 (0.02)	0.05 (0.02)	0.05 (0.02)	0.04 (0.01)	0.657	0.71175
S766	Ruminococcaceae UCG-003	0 (0)	0 (0)	0 (0)	0 (0)	0 (0)	0 (0)	0.524	0.5951
S766	Ruminococcaceae UCG-005	0 (0)	0 (0)	0 (0)	0 (0)	0 (0)	0 (0)	NA	NA
S766	Ruminococcaceae UCG-013	0.27 (0.04)	0.29 (0.05)	0.2 (0.03)	0.28 (0.08)	0.18 (0.07)	0.27 (0.08)	0.384	0.64
S766	Ruminococcaceae uncultured	0 (0)	0 (0)	0 (0)	0 (0)	0 (0)	0 (0)	NA	NA
S766	Ruminococcus 1	0 (0)	0 (0)	0 (0)	0 (0)	0 (0)	0 (0)	NA	NA
S766	Ruminococcus 2	0 (0)	0.01 (0)	0 (0)	0.01 (0.01)	0 (0)	0 (0)	0.941	0.96
S766	Senegalimassilia	0 (0)	0 (0)	0 (0)	0 (0)	0 (0)	0 (0)	NA	NA
S766	Streptococcus	0.01 (0)	0 (0)	0 (0)	0 (0)	0 (0)	0 (0)	0.732	0.972
S766	Subdoligranulum	0.02 (0.01)	0.02 (0.01)	0.05 (0.01)	0.02 (0.01)	0.02 (0.01)	0.02 (0.01)	0.115	0.3315
S766	Sutterella	0 (0)	0 (0)	0 (0)	0 (0)	0 (0)	0 (0)	NA	NA
S766	Veillonella	12.07 (1.16)	11.26 (0.99)	11.06 (0.92)	11.96 (0.85)	11.84 (1.14)	14.18 (0.99)	0.334	0.508444
S766	Other	1.3 (0.11)	1.42 (0.42)	1.12 (0.24)	1.12 (0.21)	1.35 (0.41)	1.05 (0.1)	0.513	0.819
S766	[Eubacterium] eligens group	0 (0)	0 (0)	0 (0)	0 (0)	0 (0)	0 (0)	0.416	0.639
S766	[Eubacterium] hallii group	0.43 (0.1) ab	0.54 (0.09) a	0.42 (0.15) ab	0.22 (0.05) ab	0.26 (0.05) ab	0.22 (0.05) b	0.018	0.102267
S766	[Ruminococcus] torques group	0.07 (0.03)	0.02 (0.02)	0.01 (0.01)	0.03 (0.01)	0 (0)	0.01 (0)	0.0325	0.103125
S767	Acidaminococcus	0 (0)	0 (0)	0 (0)	0 (0)	0 (0)	0 (0)	NA	NA
S767	Agathobacter	0 (0)	0 (0)	0 (0)	0 (0)	0 (0)	0 (0)	0.416	0.416
S767	Akkermansia	0 (0)	0 (0)	0 (0)	0 (0)	0 (0)	0 (0)	NA	NA
S767	Alistipes	0.21 (0.01)	0.17 (0.02)	0.15 (0.02)	0.14 (0.02)	0.13 (0.02)	0.16 (0.02)	0.103	0.242
S767	Anaerostipes	0.04 (0.01)	0.08 (0.03)	0.06 (0.03)	0.05 (0.02)	0.02 (0.01)	0.05 (0.01)	0.614	0.78
S767	Bacteroides	15.81 (0.83)	16.53 (0.79)	16.76 (0.92)	17.84 (1.44)	18.7 (1.24)	15.8 (0.53)	0.426	0.510545
S767	Barnesiella	0 (0)	0 (0)	0 (0)	0 (0)	0 (0)	0 (0)	NA	NA
S767	Bifidobacterium	0.5 (0.13)	0.7 (0.21)	0.69 (0.24)	0.6 (0.16)	0.22 (0.1)	0.8 (0.21)	0.333	0.4329
S767	Bilophila	0.01 (0)	0.01 (0)	0 (0)	0 (0)	0.01 (0)	0.01 (0.01)	0.348	0.696
S767	Blautia	0.3 (0.07) ab	0.64 (0.16) a	0.51 (0.17) ab	0.43 (0.13) ab	0.19 (0.09) b	0.46 (0.15) ab	0.0527	0.171275
S767	Butyricicoccus	0.35 (0.05)	0.36 (0.06)	0.27 (0.05)	0.35 (0.05)	0.19 (0.04)	0.35 (0.06)	0.165	0.3575
S767	Butyricimonas	0.03 (0.01)	0.02 (0.01)	0.04 (0.01)	0.02 (0.01)	0.03 (0.01)	0.03 (0.01)	0.848	0.899
S767	Catenibacterium	0 (0)	0 (0)	0 (0)	0 (0)	0 (0)	0 (0)	NA	NA
S767	Christensenellaceae R-7 group	0 (0)	0 (0)	0 (0)	0 (0)	0 (0)	0 (0)	NA	NA
S767	Clostridium sensu stricto 1	0 (0)	0 (0)	0 (0)	0 (0)	0 (0)	0 (0)	NA	NA
S767	Collinsella	0.05 (0.02)	0.09 (0.03)	0.16 (0.08)	0.09 (0.03)	0.03 (0.02)	0.12 (0.03)	0.399	0.606667
S767	Coprococcus 1	1.84 (0.32)	1.91 (0.36)	1.72 (0.48)	2.01 (0.37)	1.26 (0.33)	2.43 (0.48)	0.392	0.56
S767	Coprococcus 2	0 (0)	0 (0)	0 (0)	0 (0)	0 (0)	0 (0)	NA	NA
S767	Coprococcus 3	2.17 (0.35) a	2 (0.5) ab	1.88 (0.54) ab	1.9 (0.45) ab	0.79 (0.27) b	2.48 (0.53) ab	0.0375	0.09
S767	Desulfovibrio	0 (0)	0 (0)	0 (0)	0 (0)	0 (0)	0 (0)	NA	NA
S767	Dialister	0.49 (0.1) ab	0.38 (0.07) b	0.52 (0.07) ab	0.75 (0.08) a	0.61 (0.08) ab	0.53 (0.06) ab	0.0233	0.0466	*
S767	Dorea	0.01 (0.01)	0.05 (0.02)	0.04 (0.02)	0.01 (0.01)	0 (0)	0.03 (0.02)	0.209	0.301889
S767	Enterobacteriaceae NA	0.09 (0.02)	0.11 (0.02)	0.1 (0.02)	0.08 (0.01)	0.05 (0.01)	0.11 (0.02)	0.0681	0.1135
S767	Enterococcus	0.01 (0.01)	0.02 (0.01)	0.01 (0.01)	0.01 (0.01)	0 (0)	0.02 (0.01)	0.325	0.8115
S767	Enterorhabdus	0 (0)	0 (0)	0 (0)	0 (0)	0 (0)	0 (0)	NA	NA
S767	Erysipelotrichaceae UCG-003	0.01 (0.01)	0.04 (0.01)	0.02 (0.01)	0.02 (0.01)	0.01 (0.01)	0.02 (0.01)	0.332	0.713143
S767	Escherichia-Shigella	0.91 (0.04) a	0.75 (0.07) ab	0.76 (0.05) ab	0.81 (0.03) ab	0.63 (0.05) b	0.87 (0.06) a	0.00876	0.01898	*
S767	Faecalibacterium	0.13 (0.05) b	0.63 (0.18) a	0.39 (0.05) a	0.41 (0.06) a	0.42 (0.13) ab	0.09 (0.03) b	5.85e-06	2.535e-05	***
S767	Fusicatenibacter	0.01 (0) ab	0.02 (0.01) ab	0.01 (0.01) ab	0.03 (0.01) a	0.01 (0.01) ab	0 (0) b	0.0412	0.1854
S767	Fusobacterium	33.06 (0.58) ab	32.13 (0.78) ab	32.72 (0.65) ab	30.72 (0.76) b	35.4 (0.88) a	33.07 (0.95) ab	0.00879	0.07911
S767	Haemophilus	0 (0)	0 (0)	0 (0)	0 (0)	0 (0)	0 (0)	0.541	0.762222
S767	Holdemanella	0 (0)	0 (0)	0 (0)	0 (0)	0 (0)	0 (0)	NA	NA
S767	Lachnoclostridium	0.35 (0.03) ab	0.49 (0.04) a	0.56 (0.06) a	0.56 (0.06) a	0.55 (0.06) a	0.29 (0.03) b	0.000264	0.003432	**
S767	Lachnospira	0.03 (0.01)	0.04 (0.01)	0.02 (0.01)	0.09 (0.03)	0.03 (0.01)	0.03 (0.01)	0.306	0.6567
S767	Lachnospiraceae NA	0.02 (0.01)	0.03 (0.01)	0.02 (0.02)	0.05 (0.02)	0 (0)	0.01 (0.01)	0.289	0.483273
S767	Lachnospiraceae UCG-004	2.33 (0.15)	2.33 (0.09)	2.45 (0.17)	2.58 (0.17)	2.21 (0.2)	2.42 (0.18)	0.89	0.964167
S767	Megamonas	0 (0)	0 (0)	0 (0)	0 (0)	0 (0)	0 (0)	NA	NA
S767	Negativibacillus	0 (0)	0 (0)	0 (0)	0 (0)	0 (0)	0 (0)	NA	NA
S767	Odoribacter	0.28 (0.02)	0.27 (0.02)	0.33 (0.02)	0.27 (0.03)	0.37 (0.03)	0.29 (0.01)	0.0671	0.21372
S767	Parabacteroides	0.23 (0.04)	0.18 (0.02)	0.2 (0.04)	0.23 (0.03)	0.22 (0.03)	0.18 (0.03)	0.588	0.853667
S767	Paraprevotella	0.01 (0.01)	0 (0)	0 (0)	0 (0)	0 (0)	0 (0)	0.541	0.541
S767	Parasutterella	2.66 (0.11) ab	2.59 (0.16) ab	2.7 (0.11) ab	2.85 (0.1) a	2.27 (0.13) b	2.57 (0.14) ab	0.0847	0.128013
S767	Phascolarctobacterium	14.67 (0.8)	14.46 (0.66)	13.51 (0.62)	14.12 (0.65)	12.66 (0.62)	13.6 (0.31)	0.204	0.349714
S767	Prevotella 7	0 (0)	0 (0)	0 (0)	0 (0)	0 (0)	0 (0)	NA	NA
S767	Prevotella 9	0 (0)	0 (0)	0 (0)	0 (0)	0 (0)	0 (0)	NA	NA
S767	Roseburia	1.08 (0.12)	1.12 (0.11)	1.36 (0.14)	1.3 (0.14)	0.91 (0.1)	1.05 (0.11)	0.137	0.24375
S767	Ruminiclostridium 6	0 (0)	0 (0)	0 (0)	0 (0)	0 (0)	0 (0)	NA	NA
S767	Ruminiclostridium 9	0.01 (0.01)	0 (0)	0 (0)	0 (0)	0.01 (0.01)	0.01 (0.01)	0.28	0.693333
S767	Ruminococcaceae NK4A214 group	0 (0)	0 (0)	0 (0)	0 (0)	0 (0)	0 (0)	NA	NA
S767	Ruminococcaceae UCG-002	0.01 (0.01)	0 (0)	0 (0)	0 (0)	0 (0)	0 (0)	0.416	0.639364
S767	Ruminococcaceae UCG-003	0 (0)	0 (0)	0 (0)	0 (0)	0 (0)	0 (0)	0.541	0.5951
S767	Ruminococcaceae UCG-005	0 (0)	0 (0)	0 (0)	0 (0)	0 (0)	0 (0)	NA	NA
S767	Ruminococcaceae UCG-013	0.01 (0.01)	0.05 (0.02)	0.02 (0.01)	0.04 (0.02)	0.02 (0.01)	0.02 (0.02)	0.657	0.82125
S767	Ruminococcaceae uncultured	0 (0)	0 (0)	0 (0)	0 (0)	0 (0)	0 (0)	0.416	0.554667
S767	Ruminococcus 1	0 (0)	0 (0)	0 (0)	0 (0)	0 (0)	0 (0)	0.957	0.957
S767	Ruminococcus 2	0.03 (0.01)	0.06 (0.03)	0.05 (0.01)	0.02 (0.01)	0.07 (0.03)	0.02 (0.01)	0.0861	0.1722
S767	Senegalimassilia	0 (0)	0 (0)	0 (0)	0 (0)	0 (0)	0 (0)	NA	NA
S767	Streptococcus	0 (0)	0 (0)	0 (0)	0 (0)	0 (0)	0 (0)	0.836	0.972
S767	Subdoligranulum	0.04 (0.01)	0.07 (0.02)	0.06 (0.02)	0.05 (0.02)	0.02 (0.01)	0.06 (0.01)	0.153	0.3315
S767	Sutterella	2.7 (0.13)	2.44 (0.14)	2.51 (0.14)	2.52 (0.13)	2.4 (0.05)	2.69 (0.13)	0.404	0.461714
S767	Veillonella	0 (0)	0 (0)	0 (0)	0 (0)	0 (0)	0 (0)	0.686	0.686
S767	Other	19.42 (0.27)	19.06 (0.31)	19.29 (0.37)	18.95 (0.45)	19.53 (0.19)	19.23 (0.45)	0.931	0.956
S767	[Eubacterium] eligens group	0 (0)	0 (0)	0 (0)	0 (0)	0 (0)	0 (0)	NA	NA
S767	[Eubacterium] hallii group	0.01 (0.01)	0.01 (0.01)	0.01 (0.01)	0.01 (0.01)	0 (0)	0.02 (0.01)	0.481	0.722222
S767	[Ruminococcus] torques group	0.06 (0.01)	0.14 (0.04)	0.1 (0.04)	0.08 (0.03)	0.03 (0.02)	0.08 (0.03)	0.297	0.572
S768	Acidaminococcus	10.06 (0.99)	10.27 (0.9)	9.98 (0.36)	9.51 (0.55)	9.33 (0.64)	7.72 (0.64)	0.161	0.354
S768	Agathobacter	0 (0)	0 (0)	0 (0)	0.01 (0.01)	0.02 (0.01)	0 (0)	0.369	0.416
S768	Akkermansia	0 (0)	0 (0)	0 (0)	0 (0)	0 (0)	0 (0)	NA	NA
S768	Alistipes	0.01 (0.01)	0.01 (0.01)	0.01 (0.01)	0.01 (0.01)	0.02 (0.01)	0.02 (0.01)	0.838	0.946909
S768	Anaerostipes	0.01 (0.01)	0 (0)	0 (0)	0 (0)	0 (0)	0 (0)	0.686	0.78
S768	Bacteroides	10.22 (0.58) ab	7.91 (0.69) b	10.31 (1.5) ab	7.71 (0.38) b	8.26 (0.55) b	12.41 (1.04) a	0.000287	0.003731	**
S768	Barnesiella	0 (0)	0 (0)	0 (0)	0 (0)	0 (0)	0 (0)	NA	NA
S768	Bifidobacterium	0.86 (0.13)	0.74 (0.13)	0.74 (0.1)	1.1 (0.19)	0.5 (0.14)	0.7 (0.15)	0.114	0.211714
S768	Bilophila	0 (0)	0 (0)	0 (0)	0 (0)	0 (0)	0 (0)	NA	NA
S768	Blautia	0.02 (0.01)	0.09 (0.03)	0.11 (0.02)	0.06 (0.02)	0.06 (0.04)	0.02 (0.01)	0.0159	0.10335
S768	Butyricicoccus	0.02 (0.01)	0.05 (0.02)	0.06 (0.02)	0.05 (0.02)	0.03 (0.02)	0.01 (0.01)	0.125	0.3575
S768	Butyricimonas	0 (0)	0 (0)	0 (0)	0 (0)	0 (0)	0 (0)	NA	NA
S768	Catenibacterium	0 (0)	0.01 (0.01)	0.01 (0.01)	0 (0)	0 (0)	0.01 (0)	0.955	0.955
S768	Christensenellaceae R-7 group	0 (0)	0 (0)	0 (0)	0 (0)	0 (0)	0 (0)	NA	NA
S768	Clostridium sensu stricto 1	12.38 (1.54)	10.04 (1.27)	11.16 (1.34)	8.27 (1.35)	8.07 (1.39)	9.41 (1.51)	0.108	0.414
S768	Collinsella	0.04 (0.01)	0.07 (0.03)	0.05 (0.01)	0.07 (0.02)	0.04 (0.01)	0.04 (0.02)	0.8	0.866667
S768	Coprococcus 1	0 (0)	0.02 (0.01)	0.01 (0.01)	0.01 (0.01)	0.02 (0.01)	0 (0)	0.162	0.405
S768	Coprococcus 2	0 (0)	0 (0)	0 (0)	0 (0)	0 (0)	0 (0)	NA	NA
S768	Coprococcus 3	0 (0)	0 (0)	0.03 (0.03)	0 (0)	0 (0)	0 (0)	0.198	0.381
S768	Desulfovibrio	0 (0)	0 (0)	0 (0)	0 (0)	0 (0)	0 (0)	NA	NA
S768	Dialister	0.07 (0.02)	0.11 (0.02)	0.11 (0.02)	0.11 (0.01)	0.13 (0.03)	0.12 (0.02)	0.321	0.321
S768	Dorea	0.03 (0.01)	0.07 (0.02)	0.08 (0.02)	0.04 (0.02)	0.02 (0.01)	0.02 (0.01)	0.131	0.283833
S768	Enterobacteriaceae NA	0.17 (0.02)	0.11 (0.02)	0.11 (0.02)	0.09 (0.02)	0.14 (0.02)	0.17 (0.03)	0.027	0.0675
S768	Enterococcus	0.33 (0.05)	0.32 (0.07)	0.3 (0.05)	0.29 (0.04)	0.2 (0.05)	0.23 (0.06)	0.472	0.8115
S768	Enterorhabdus	0 (0)	0 (0)	0 (0)	0 (0)	0 (0)	0 (0)	0.489	0.489
S768	Erysipelotrichaceae UCG-003	0 (0)	0 (0)	0 (0)	0 (0)	0 (0)	0 (0)	0.416	0.713143
S768	Escherichia-Shigella	9.24 (0.37) ab	8.44 (0.68) b	8.87 (0.56) ab	9.19 (0.48) ab	7.22 (0.57) b	10.46 (0.37) a	0.00176	0.00762667	**
S768	Faecalibacterium	0 (0) b	0.07 (0.02) a	0.05 (0.02) ab	0.06 (0.01) a	0.04 (0.01) ab	0.05 (0.02) ab	0.013	0.0187778	*
S768	Fusicatenibacter	0 (0)	0 (0)	0 (0)	0 (0)	0 (0)	0 (0)	NA	NA
S768	Fusobacterium	0 (0)	0 (0)	0 (0)	0 (0)	0 (0)	0 (0)	NA	NA
S768	Haemophilus	0 (0)	0 (0)	0 (0)	0 (0)	0 (0)	0 (0)	0.541	0.762222
S768	Holdemanella	0.02 (0.01)	0.02 (0.01)	0.01 (0.01)	0.02 (0.01)	0.01 (0.01)	0.01 (0)	0.769	0.905
S768	Lachnoclostridium	0.05 (0.02)	0.03 (0.01)	0.03 (0.01)	0.02 (0.01)	0.06 (0.02)	0.02 (0.01)	0.329	0.5083
S768	Lachnospira	0 (0)	0 (0)	0 (0)	0 (0)	0 (0)	0 (0)	0.541	0.6567
S768	Lachnospiraceae NA	0 (0)	0 (0)	0 (0)	0 (0)	0 (0)	0 (0)	NA	NA
S768	Lachnospiraceae UCG-004	0.01 (0.01)	0.03 (0.02)	0.05 (0.03)	0.03 (0.01)	0.03 (0.02)	0.01 (0)	0.339	0.489667
S768	Megamonas	5.68 (0.67)	3.45 (0.44)	4.49 (0.54)	4.7 (0.57)	3.26 (0.75)	4.21 (0.86)	0.0529	0.2116
S768	Negativibacillus	0 (0)	0 (0)	0 (0)	0 (0)	0 (0)	0 (0)	NA	NA
S768	Odoribacter	0.06 (0.01) ab	0.08 (0.02) ab	0.08 (0.04) ab	0.03 (0.01) b	0.04 (0.01) ab	0.11 (0.02) a	0.0302	0.130867
S768	Parabacteroides	1.01 (0.13)	0.77 (0.07)	0.9 (0.16)	0.73 (0.07)	0.76 (0.09)	1.04 (0.09)	0.107	0.3432
S768	Paraprevotella	0.1 (0.03) ab	0.03 (0.02) b	0.06 (0.03) ab	0.07 (0.03) ab	0.05 (0.02) ab	0.21 (0.05) a	0.0147	0.05145
S768	Parasutterella	0 (0)	0 (0)	0 (0)	0 (0)	0 (0)	0 (0)	NA	NA
S768	Phascolarctobacterium	0.33 (0.03)	0.36 (0.06)	0.35 (0.03)	0.28 (0.03)	0.29 (0.03)	0.33 (0.05)	0.545	0.653455
S768	Prevotella 7	0.39 (0.05)	0.64 (0.1)	0.6 (0.1)	0.51 (0.05)	0.57 (0.05)	0.35 (0.04)	0.0163	0.0489	*
S768	Prevotella 9	26.87 (0.99) c	30.17 (1.34) bc	27.69 (0.99) c	33.96 (1.28) ab	36 (0.96) a	30.35 (1.33) abc	4.69e-06	2.1105e-05	***
S768	Roseburia	0 (0)	0.01 (0.01)	0.01 (0.01)	0.01 (0.01)	0 (0)	0 (0)	0.836	0.836
S768	Ruminiclostridium 6	0 (0)	0 (0)	0 (0)	0 (0)	0 (0)	0 (0)	NA	NA
S768	Ruminiclostridium 9	0 (0)	0 (0)	0 (0)	0 (0)	0 (0)	0 (0)	NA	NA
S768	Ruminococcaceae NK4A214 group	0 (0)	0 (0)	0 (0)	0 (0)	0 (0)	0 (0)	NA	NA
S768	Ruminococcaceae UCG-002	0 (0)	0 (0)	0 (0)	0 (0)	0 (0)	0.01 (0.01)	0.541	0.639364
S768	Ruminococcaceae UCG-003	0 (0)	0 (0)	0 (0)	0 (0)	0 (0)	0 (0)	NA	NA
S768	Ruminococcaceae UCG-005	0 (0)	0 (0)	0 (0)	0 (0)	0 (0)	0 (0)	NA	NA
S768	Ruminococcaceae UCG-013	0 (0)	0 (0)	0 (0)	0 (0)	0 (0)	0 (0)	NA	NA
S768	Ruminococcaceae uncultured	0 (0)	0 (0)	0 (0)	0 (0)	0 (0)	0 (0)	NA	NA
S768	Ruminococcus 1	0 (0)	0 (0)	0 (0)	0 (0)	0 (0)	0 (0)	NA	NA
S768	Ruminococcus 2	0 (0)	0 (0)	0 (0)	0 (0)	0 (0)	0 (0)	NA	NA
S768	Senegalimassilia	0 (0)	0 (0)	0 (0)	0 (0)	0 (0)	0 (0)	0.416	0.5784
S768	Streptococcus	0 (0)	0 (0)	0.01 (0.01)	0.01 (0.01)	0 (0)	0 (0)	0.233	0.807
S768	Subdoligranulum	0.01 (0)	0 (0)	0 (0)	0 (0)	0 (0)	0 (0)	0.132	0.3315
S768	Sutterella	1.05 (0.07) ab	0.99 (0.13) ab	1.43 (0.34) ab	0.85 (0.07) b	0.95 (0.09) ab	1.66 (0.24) a	0.0326	0.06
S768	Veillonella	0.1 (0.03)	0.1 (0.02)	0.16 (0.02)	0.14 (0.02)	0.09 (0.02)	0.09 (0.03)	0.0737	0.202675
S768	Other	20.82 (0.98) ab	25.01 (0.99) a	22.17 (0.96) ab	22.05 (1.06) ab	23.75 (0.92) ab	20.2 (0.82) b	0.0178	0.2314
S768	[Eubacterium] eligens group	0 (0)	0 (0)	0 (0)	0 (0)	0 (0)	0 (0)	NA	NA
S768	[Eubacterium] hallii group	0.01 (0)	0 (0)	0 (0)	0 (0)	0 (0)	0 (0)	0.265	0.574167
S768	[Ruminococcus] torques group	0 (0)	0 (0)	0 (0)	0 (0)	0 (0)	0 (0)	0.416	0.572
S769	Acidaminococcus	0 (0)	0 (0)	0 (0)	0 (0)	0 (0)	0 (0)	NA	NA
S769	Agathobacter	0.68 (0.04)	0.91 (0.09)	0.64 (0.06)	0.64 (0.09)	0.61 (0.08)	0.6 (0.08)	0.0773	0.164357
S769	Akkermansia	0.92 (0.07)	0.81 (0.06)	0.98 (0.06)	0.79 (0.05)	0.76 (0.07)	1 (0.06)	0.0227	0.18855
S769	Alistipes	1.23 (0.11)	1.08 (0.14)	1.17 (0.16)	1.12 (0.1)	0.9 (0.1)	1.16 (0.11)	0.368	0.552
S769	Anaerostipes	0.41 (0.12)	0.54 (0.19)	0.55 (0.14)	0.31 (0.11)	0.5 (0.17)	0.38 (0.19)	0.698	0.78
S769	Bacteroides	29.12 (1.49)	26.44 (1.64)	27.16 (1.05)	30.41 (1.27)	27.68 (2.26)	29.16 (0.93)	0.193	0.358429
S769	Barnesiella	0 (0)	0 (0)	0 (0)	0 (0)	0 (0)	0 (0)	NA	NA
S769	Bifidobacterium	1.28 (0.29)	1.39 (0.27)	1.07 (0.23)	1.19 (0.3)	2.66 (0.78)	1.06 (0.31)	0.185	0.267222
S769	Bilophila	0 (0)	0 (0)	0 (0)	0 (0)	0 (0)	0 (0)	NA	NA
S769	Blautia	1.96 (0.46)	2.56 (0.63)	2.04 (0.51)	1.52 (0.52)	2.2 (0.43)	1.23 (0.36)	0.417	0.603778
S769	Butyricicoccus	0.46 (0.11)	0.53 (0.08)	0.43 (0.07)	0.47 (0.11)	0.49 (0.14)	0.33 (0.06)	0.731	0.767
S769	Butyricimonas	0 (0)	0 (0)	0 (0)	0 (0)	0 (0)	0 (0)	NA	NA
S769	Catenibacterium	0 (0)	0 (0)	0 (0)	0 (0)	0 (0)	0 (0)	NA	NA
S769	Christensenellaceae R-7 group	0 (0) ab	0.02 (0.01) a	0.01 (0.01) ab	0 (0) b	0.01 (0) ab	0 (0) ab	0.0441	0.0966
S769	Clostridium sensu stricto 1	3.43 (1.24)	2.71 (0.97)	3.78 (0.97)	2.35 (1.11)	6.01 (1.71)	5 (1.47)	0.546	0.737333
S769	Collinsella	0.32 (0.06)	0.22 (0.04)	0.28 (0.04)	0.22 (0.04)	0.39 (0.07)	0.22 (0.06)	0.229	0.425286
S769	Coprococcus 1	1.16 (0.24)	1.48 (0.36)	1.17 (0.27)	1.23 (0.4)	1.11 (0.25)	0.74 (0.15)	0.922	0.993
S769	Coprococcus 2	0.09 (0.01)	0.15 (0.02)	0.16 (0.03)	0.15 (0.02)	0.1 (0.02)	0.11 (0.03)	0.0552	0.3312
S769	Coprococcus 3	4.27 (0.87) ab	6.8 (1.06) a	4.06 (0.76) ab	3.45 (0.92) ab	2.92 (0.7) b	2.84 (0.37) b	0.0278	0.0834
S769	Desulfovibrio	0 (0)	0 (0)	0 (0)	0 (0)	0 (0)	0 (0)	NA	NA
S769	Dialister	0 (0)	0 (0)	0 (0)	0 (0)	0 (0)	0 (0)	NA	NA
S769	Dorea	3.22 (0.5)	3.53 (0.6)	3.46 (0.48)	2.62 (0.65)	4.47 (0.7)	2.4 (0.54)	0.174	0.301889
S769	Enterobacteriaceae NA	0.48 (0.06)	0.46 (0.09)	0.48 (0.06)	0.35 (0.07)	0.64 (0.15)	0.58 (0.13)	0.567	0.567
S769	Enterococcus	0.05 (0.02)	0.04 (0.02)	0.04 (0.01)	0.04 (0.02)	0.16 (0.05)	0.03 (0.02)	0.0675	0.405
S769	Enterorhabdus	0 (0)	0 (0)	0 (0)	0 (0)	0 (0)	0 (0)	NA	NA
S769	Erysipelotrichaceae UCG-003	0.05 (0.02)	0.07 (0.02)	0.07 (0.02)	0.05 (0.02)	0.12 (0.02)	0.06 (0.02)	0.108	0.713143
S769	Escherichia-Shigella	5.99 (0.58) ab	4.54 (0.3) b	5.01 (0.44) ab	6.84 (0.73) ab	7.72 (0.69) a	6.59 (0.58) ab	0.0054	0.014196	*
S769	Faecalibacterium	1.91 (0.26)	3.23 (0.37)	3.12 (0.39)	2.45 (0.37)	1.63 (0.44)	1.85 (0.48)	0.0112	0.0187778	*
S769	Fusicatenibacter	0 (0)	0.01 (0.01)	0.01 (0.01)	0.01 (0.01)	0 (0)	0 (0)	0.515	0.608625
S769	Fusobacterium	0 (0)	0 (0)	0.01 (0)	0 (0)	0 (0)	0.01 (0)	0.739	0.739
S769	Haemophilus	0 (0)	0 (0)	0 (0)	0 (0)	0 (0)	0 (0)	NA	NA
S769	Holdemanella	0 (0)	0 (0)	0 (0)	0 (0)	0 (0)	0 (0)	NA	NA
S769	Lachnoclostridium	0.04 (0.01)	0.01 (0.01)	0.03 (0.01)	0.02 (0.01)	0.02 (0.01)	0.03 (0.02)	0.454	0.536545
S769	Lachnospira	0.29 (0.03)	0.3 (0.04)	0.31 (0.04)	0.33 (0.05)	0.3 (0.03)	0.36 (0.05)	0.941	0.941
S769	Lachnospiraceae NA	0.01 (0.01)	0 (0)	0.03 (0.02)	0.04 (0.03)	0.04 (0.02)	0.02 (0.01)	0.484	0.484
S769	Lachnospiraceae UCG-004	0.74 (0.12)	0.74 (0.24)	0.61 (0.15)	0.79 (0.18)	0.62 (0.27)	0.79 (0.22)	0.648	0.765818
S769	Megamonas	0 (0)	0 (0)	0 (0)	0 (0)	0 (0)	0 (0)	NA	NA
S769	Negativibacillus	0 (0)	0 (0)	0 (0)	0 (0)	0 (0)	0 (0)	NA	NA
S769	Odoribacter	1.1 (0.15)	0.96 (0.13)	0.91 (0.09)	0.97 (0.08)	0.69 (0.06)	1.05 (0.1)	0.0822	0.21372
S769	Parabacteroides	5.42 (0.38)	4.86 (0.32)	5.39 (0.3)	5.17 (0.51)	4.74 (0.39)	4.96 (0.23)	0.591	0.853667
S769	Paraprevotella	0 (0)	0 (0)	0 (0)	0 (0)	0 (0)	0 (0)	NA	NA
S769	Parasutterella	8.53 (0.36)	7.18 (0.49)	8.25 (0.44)	8.47 (0.52)	7.21 (0.52)	8.55 (0.41)	0.0711	0.128013
S769	Phascolarctobacterium	15.46 (0.81)	15.71 (0.92)	16.73 (0.83)	16.13 (0.61)	14.17 (1.07)	17.75 (1.03)	0.159	0.349714
S769	Prevotella 7	0 (0)	0 (0)	0 (0)	0 (0)	0 (0)	0 (0)	NA	NA
S769	Prevotella 9	0.02 (0.01)	0.03 (0.01)	0.03 (0.01)	0.02 (0.01)	0.05 (0.02)	0.01 (0.01)	0.462	0.462
S769	Roseburia	0.93 (0.14) ab	1.44 (0.19) a	1.07 (0.16) a	1.01 (0.21) ab	0.35 (0.08) b	0.8 (0.16) ab	0.0009	0.0117	*
S769	Ruminiclostridium 6	0 (0)	0 (0)	0 (0)	0 (0)	0 (0)	0 (0)	NA	NA
S769	Ruminiclostridium 9	0 (0)	0 (0)	0 (0)	0 (0)	0 (0)	0 (0)	NA	NA
S769	Ruminococcaceae NK4A214 group	0.01 (0.01)	0.03 (0.01)	0.04 (0.01)	0.03 (0.01)	0.02 (0.01)	0.01 (0.01)	0.466	0.572625
S769	Ruminococcaceae UCG-002	0.01 (0)	0.01 (0.01)	0.03 (0.01)	0.02 (0.01)	0 (0)	0 (0)	0.114	0.494
S769	Ruminococcaceae UCG-003	0.02 (0.01)	0.03 (0.01)	0.04 (0.01)	0.03 (0.01)	0.03 (0.01)	0 (0)	0.0832	0.2288
S769	Ruminococcaceae UCG-005	0 (0)	0 (0)	0 (0)	0 (0)	0 (0)	0 (0)	NA	NA
S769	Ruminococcaceae UCG-013	0.03 (0.01)	0.05 (0.01)	0.03 (0.01)	0.04 (0.02)	0.05 (0.01)	0.04 (0.03)	0.628	0.82125
S769	Ruminococcaceae uncultured	0 (0)	0 (0)	0 (0)	0 (0)	0 (0)	0 (0)	NA	NA
S769	Ruminococcus 1	0.05 (0.01)	0.04 (0.01)	0.05 (0.01)	0.06 (0.01)	0.03 (0.01)	0.05 (0.01)	0.764	0.957
S769	Ruminococcus 2	0 (0)	0 (0)	0 (0)	0 (0)	0 (0)	0 (0)	NA	NA
S769	Senegalimassilia	0 (0)	0 (0)	0 (0)	0 (0)	0 (0)	0 (0)	NA	NA
S769	Streptococcus	0.03 (0.01) ab	0.04 (0.01) ab	0.03 (0.01) ab	0.01 (0.01) b	0.08 (0.02) a	0.04 (0.02) ab	0.0609	0.3654
S769	Subdoligranulum	0.5 (0.09)	0.68 (0.13)	0.61 (0.09)	0.45 (0.09)	0.68 (0.11)	0.42 (0.1)	0.28	0.455
S769	Sutterella	0 (0)	0 (0)	0 (0)	0 (0)	0 (0)	0 (0)	NA	NA
S769	Veillonella	0.06 (0.01)	0.04 (0.02)	0.04 (0.01)	0.06 (0.02)	0.11 (0.03)	0.05 (0.01)	0.34	0.508444
S769	Other	9.33 (0.34)	9.54 (0.35)	9.68 (0.44)	9.71 (0.47)	8.97 (0.38)	9.39 (0.4)	0.956	0.956
S769	[Eubacterium] eligens group	0.01 (0.01)	0.03 (0.01)	0.02 (0.01)	0 (0)	0.01 (0)	0.04 (0.02)	0.164	0.369
S769	[Eubacterium] hallii group	0.31 (0.11)	0.64 (0.19)	0.34 (0.11)	0.36 (0.15)	0.6 (0.23)	0.25 (0.13)	0.5	0.722222
S769	[Ruminococcus] torques group	0.04 (0.02) ab	0.12 (0.04) ab	0.06 (0.02) ab	0.05 (0.03) ab	0.16 (0.04) a	0.02 (0.01) b	0.0316	0.103125
S770	Acidaminococcus	0 (0)	0 (0)	0 (0)	0 (0)	0 (0)	0 (0)	NA	NA
S770	Agathobacter	0.39 (0.1)	0.67 (0.13)	0.5 (0.05)	0.52 (0.05)	0.37 (0.13)	0.37 (0.08)	0.0562	0.14612
S770	Akkermansia	0.22 (0.04)	0.21 (0.04)	0.22 (0.02)	0.15 (0.02)	0.19 (0.03)	0.28 (0.04)	0.144	0.324
S770	Alistipes	0 (0)	0 (0)	0 (0)	0 (0)	0 (0)	0 (0)	NA	NA
S770	Anaerostipes	0.97 (0.45)	0.88 (0.23)	0.83 (0.35)	1.1 (0.38)	1.58 (0.8)	0.45 (0.17)	0.62	0.78
S770	Bacteroides	3.64 (0.55)	3.79 (0.56)	4.07 (0.41)	2.86 (0.49)	3.53 (0.65)	4.61 (0.51)	0.23	0.37375
S770	Barnesiella	0 (0)	0 (0)	0 (0)	0 (0)	0 (0)	0 (0)	NA	NA
S770	Bifidobacterium	1.27 (0.49)	1.06 (0.47)	0.61 (0.29)	0.99 (0.28)	1.09 (0.51)	1.05 (0.35)	0.0379	0.123175
S770	Bilophila	0 (0)	0 (0)	0 (0)	0 (0)	0 (0)	0 (0)	NA	NA
S770	Blautia	0.2 (0.05)	0.21 (0.07)	0.15 (0.05)	0.19 (0.03)	0.17 (0.1)	0.13 (0.06)	0.093	0.2418
S770	Butyricicoccus	0.18 (0.04)	0.21 (0.04)	0.24 (0.04)	0.18 (0.05)	0.1 (0.03)	0.14 (0.04)	0.153	0.3575
S770	Butyricimonas	0.07 (0.02)	0.06 (0.01)	0.06 (0.02)	0.05 (0.02)	0.06 (0.02)	0.08 (0.01)	0.899	0.899
S770	Catenibacterium	0.43 (0.21)	0.47 (0.25)	0.5 (0.35)	0.53 (0.23)	0.44 (0.23)	0.21 (0.07)	0.285	0.342
S770	Christensenellaceae R-7 group	0.08 (0.03) ab	0.12 (0.02) a	0.07 (0.01) ab	0.05 (0.01) ab	0.04 (0.01) b	0.07 (0.02) ab	0.0388	0.0966
S770	Clostridium sensu stricto 1	1.16 (0.45)	1.15 (0.59)	1.23 (0.71)	0.74 (0.33)	3.61 (1.58)	4.55 (1.19)	0.102	0.414
S770	Collinsella	0.1 (0.06)	0.07 (0.04)	0.07 (0.07)	0.11 (0.07)	0.12 (0.07)	0.05 (0.04)	0.958	0.958
S770	Coprococcus 1	2.03 (0.33)	1.98 (0.27)	1.92 (0.3)	1.85 (0.33)	1.91 (0.33)	2.28 (0.37)	0.993	0.993
S770	Coprococcus 2	0.01 (0.01)	0.01 (0.01)	0 (0)	0 (0)	0.01 (0.01)	0 (0)	0.38	0.624
S770	Coprococcus 3	3.24 (0.49) a	2.32 (0.37) ab	2.78 (0.48) ab	2.89 (0.62) ab	1.14 (0.34) b	1.79 (0.58) ab	0.00964	0.05784
S770	Desulfovibrio	0.22 (0.06)	0.27 (0.07)	0.24 (0.02)	0.18 (0.03)	0.24 (0.05)	0.27 (0.06)	0.802	0.802
S770	Dialister	0 (0)	0 (0)	0 (0)	0 (0)	0 (0)	0 (0)	NA	NA
S770	Dorea	0.41 (0.05) a	0.46 (0.12) ab	0.31 (0.06) ab	0.31 (0.06) ab	0.18 (0.05) b	0.42 (0.2) ab	0.0449	0.11674
S770	Enterobacteriaceae NA	0.89 (0.2)	1 (0.18)	1.22 (0.15)	0.81 (0.2)	0.96 (0.2)	0.84 (0.1)	0.406	0.5075
S770	Enterococcus	0 (0)	0 (0)	0 (0)	0 (0)	0 (0)	0 (0)	NA	NA
S770	Enterorhabdus	0.01 (0.01)	0 (0)	0 (0)	0.01 (0)	0 (0)	0 (0)	0.0313	0.07825
S770	Erysipelotrichaceae UCG-003	0.06 (0.04)	0.08 (0.05)	0.03 (0.03)	0.05 (0.03)	0.06 (0.03)	0.02 (0.02)	0.782	0.853091
S770	Escherichia-Shigella	0 (0)	0 (0)	0 (0)	0 (0)	0 (0)	0 (0)	0.416	0.600889
S770	Faecalibacterium	1.38 (0.53)	1.3 (0.36)	0.85 (0.17)	0.9 (0.17)	1.04 (0.4)	0.86 (0.37)	0.319	0.319
S770	Fusicatenibacter	0.02 (0.02)	0.06 (0.03)	0.03 (0.01)	0.04 (0.02)	0.05 (0.04)	0.02 (0.02)	0.406	0.608625
S770	Fusobacterium	0 (0)	0 (0)	0 (0)	0 (0)	0 (0)	0 (0)	NA	NA
S770	Haemophilus	0.01 (0)	0.01 (0)	0.01 (0)	0 (0)	0 (0)	0 (0)	0.219	0.762222
S770	Holdemanella	0.03 (0.02)	0.04 (0.03)	0.03 (0.02)	0.03 (0.01)	0.02 (0.01)	0.03 (0.01)	0.905	0.905
S770	Lachnoclostridium	0.04 (0.01)	0.03 (0.01)	0.04 (0.02)	0.02 (0.01)	0.06 (0.02)	0.04 (0.01)	0.92	0.92
S770	Lachnospira	0.21 (0.05)	0.24 (0.05)	0.18 (0.03)	0.32 (0.07)	0.16 (0.06)	0.21 (0.06)	0.331	0.6567
S770	Lachnospiraceae NA	0.1 (0.02)	0.11 (0.03)	0.09 (0.03)	0.1 (0.03)	0.06 (0.03)	0.04 (0.01)	0.265	0.483273
S770	Lachnospiraceae UCG-004	0.71 (0.13)	0.62 (0.14)	0.62 (0.14)	0.62 (0.13)	0.61 (0.16)	0.55 (0.14)	0.971	0.971
S770	Megamonas	0 (0)	0 (0)	0 (0)	0 (0)	0 (0)	0 (0)	NA	NA
S770	Negativibacillus	0 (0)	0 (0)	0 (0)	0 (0)	0 (0)	0 (0)	NA	NA
S770	Odoribacter	0.16 (0.02)	0.16 (0.02)	0.16 (0.03)	0.13 (0.02)	0.13 (0.03)	0.14 (0.03)	0.89	0.964167
S770	Parabacteroides	0 (0)	0.01 (0.01)	0.01 (0)	0 (0)	0 (0)	0 (0)	0.132	0.3432
S770	Paraprevotella	0.02 (0.01)	0.03 (0.02)	0 (0)	0.02 (0.01)	0.01 (0.01)	0.01 (0.01)	0.255	0.2975
S770	Parasutterella	0 (0)	0 (0)	0 (0)	0 (0)	0 (0)	0 (0)	NA	NA
S770	Phascolarctobacterium	0 (0)	0 (0)	0 (0)	0 (0)	0 (0)	0 (0)	0.416	0.564
S770	Prevotella 7	0 (0)	0 (0)	0 (0)	0 (0)	0 (0)	0 (0)	NA	NA
S770	Prevotella 9	31.46 (2.06)	32.39 (2.68)	33.56 (1.07)	35.81 (0.95)	36.5 (1.83)	32.14 (1.34)	0.192	0.297
S770	Roseburia	0.68 (0.11)	0.95 (0.2)	1.06 (0.18)	0.9 (0.2)	0.48 (0.14)	0.52 (0.14)	0.103	0.223167
S770	Ruminiclostridium 6	0.03 (0.02)	0.06 (0.04)	0 (0)	0.02 (0.01)	0.02 (0.01)	0.02 (0.02)	0.577	0.687
S770	Ruminiclostridium 9	0 (0)	0.01 (0.01)	0 (0)	0 (0)	0 (0)	0 (0)	0.416	0.693333
S770	Ruminococcaceae NK4A214 group	0 (0)	0 (0)	0 (0)	0 (0)	0 (0)	0 (0)	NA	NA
S770	Ruminococcaceae UCG-002	0.12 (0.08)	0.12 (0.06)	0.03 (0.01)	0.04 (0.01)	0.02 (0.01)	0.07 (0.04)	0.185	0.511333
S770	Ruminococcaceae UCG-003	0.01 (0.01)	0 (0)	0 (0)	0 (0)	0 (0)	0 (0)	0.416	0.5951
S770	Ruminococcaceae UCG-005	0.25 (0.12) b	0.51 (0.16) a	0.21 (0.06) ab	0.27 (0.04) ab	0.25 (0.05) ab	0.29 (0.14) ab	0.029	0.0435	*
S770	Ruminococcaceae UCG-013	0 (0)	0 (0)	0 (0)	0 (0)	0 (0)	0 (0)	NA	NA
S770	Ruminococcaceae uncultured	0 (0)	0 (0)	0 (0)	0 (0)	0 (0)	0 (0)	NA	NA
S770	Ruminococcus 1	0 (0)	0 (0)	0 (0)	0 (0)	0 (0)	0 (0)	NA	NA
S770	Ruminococcus 2	0.21 (0.11)	0.21 (0.12)	0.04 (0.04)	0.14 (0.07)	0.23 (0.13)	0.15 (0.11)	0.96	0.96
S770	Senegalimassilia	0.01 (0.01)	0.01 (0)	0 (0)	0 (0)	0 (0)	0 (0)	0.482	0.5784
S770	Streptococcus	0.03 (0.02)	0.03 (0.02)	0.01 (0.01)	0.05 (0.02)	0.03 (0.02)	0.02 (0.02)	0.824	0.972
S770	Subdoligranulum	0.05 (0.03)	0.06 (0.02)	0.02 (0.02)	0.06 (0.03)	0.08 (0.05)	0.03 (0.02)	0.645	0.645
S770	Sutterella	0.61 (0.09) bc	0.61 (0.1) bc	0.92 (0.09) a	0.58 (0.1) bc	0.49 (0.12) c	0.89 (0.09) ab	0.000605	0.00242	**
S770	Veillonella	0.46 (0.07)	0.47 (0.1)	0.57 (0.08)	0.36 (0.1)	0.34 (0.11)	0.35 (0.05)	0.203	0.4466
S770	Other	47.62 (1.11)	46.73 (1.99)	46.39 (0.94)	45.83 (1.24)	43.5 (1.9)	45.87 (1.08)	0.541	0.819
S770	[Eubacterium] eligens group	0.08 (0.04)	0.07 (0.02)	0.06 (0.03)	0.07 (0.02)	0.04 (0.02)	0.07 (0.03)	0.774	0.856
S770	[Eubacterium] hallii group	0.05 (0.04)	0.04 (0.02)	0 (0)	0.03 (0.02)	0.02 (0.02)	0.02 (0.01)	0.61	0.793
S770	[Ruminococcus] torques group	0.07 (0.04)	0.1 (0.06)	0.06 (0.06)	0.08 (0.05)	0.06 (0.03)	0.04 (0.03)	0.877	0.877
S771	Acidaminococcus	0 (0)	0 (0)	0 (0)	0 (0)	0 (0)	0 (0)	NA	NA
S771	Agathobacter	0.16 (0.03)	0.22 (0.03)	0.21 (0.03)	0.17 (0.03)	0.22 (0.03)	0.11 (0.03)	0.127	0.183444
S771	Akkermansia	0.59 (0.05)	0.58 (0.04)	0.65 (0.05)	0.54 (0.05)	0.6 (0.06)	0.66 (0.05)	0.533	0.7995
S771	Alistipes	0.69 (0.06)	0.81 (0.09)	0.72 (0.07)	0.75 (0.06)	0.78 (0.04)	0.69 (0.07)	0.57	0.76
S771	Anaerostipes	0.91 (0.1)	1.06 (0.19)	1.23 (0.21)	0.86 (0.12)	0.5 (0.12)	1.02 (0.24)	0.0834	0.3614
S771	Bacteroides	14.64 (0.63)	15.79 (0.57)	14.03 (0.79)	15 (0.89)	15.81 (1.12)	14.71 (1.04)	0.6	0.65
S771	Barnesiella	0 (0)	0 (0)	0 (0)	0 (0)	0 (0)	0 (0)	NA	NA
S771	Bifidobacterium	0 (0)	0 (0)	0 (0)	0 (0)	0 (0)	0 (0)	0.541	0.562
S771	Bilophila	0.01 (0.01) ab	0.02 (0.01) ab	0.01 (0.01) ab	0 (0) b	0.03 (0.01) a	0.01 (0.01) ab	0.0459	0.166667
S771	Blautia	1.15 (0.14)	1.33 (0.18)	1.25 (0.2)	1.18 (0.15)	1 (0.14)	1.06 (0.19)	0.633	0.748091
S771	Butyricicoccus	0.62 (0.07)	0.68 (0.04)	0.66 (0.05)	0.57 (0.06)	0.63 (0.07)	0.56 (0.06)	0.369	0.553222
S771	Butyricimonas	0 (0)	0 (0)	0 (0)	0 (0)	0 (0)	0 (0)	NA	NA
S771	Catenibacterium	0.55 (0.07)	0.57 (0.09)	0.45 (0.07)	0.5 (0.11)	0.33 (0.05)	0.3 (0.04)	0.0462	0.2343
S771	Christensenellaceae R-7 group	0 (0)	0 (0)	0 (0)	0 (0)	0 (0)	0 (0)	0.541	0.601111
S771	Clostridium sensu stricto 1	0.01 (0.01)	0 (0)	0 (0)	0.02 (0.02)	0.31 (0.29)	0.01 (0.01)	0.489	0.737333
S771	Collinsella	0.08 (0.02)	0.08 (0.02)	0.07 (0.02)	0.07 (0.02)	0.05 (0.02)	0.05 (0.02)	0.721	0.852091
S771	Coprococcus 1	1.65 (0.16)	1.49 (0.15)	1.39 (0.19)	1.4 (0.16)	1.39 (0.19)	1.09 (0.15)	0.306	0.51
S771	Coprococcus 2	0 (0)	0 (0)	0 (0)	0 (0)	0 (0)	0 (0)	NA	NA
S771	Coprococcus 3	3.63 (0.22)	4.03 (0.38)	3.76 (0.44)	4.07 (0.41)	4.12 (0.37)	2.87 (0.38)	0.0224	0.0834
S771	Desulfovibrio	0 (0)	0 (0)	0 (0)	0 (0)	0 (0)	0 (0)	NA	NA
S771	Dialister	0 (0)	0 (0)	0 (0)	0 (0)	0 (0)	0 (0)	NA	NA
S771	Dorea	3.01 (0.36)	3.19 (0.28)	3.17 (0.44)	3.14 (0.36)	3.06 (0.33)	2.71 (0.5)	0.741	0.80275
S771	Enterobacteriaceae NA	0 (0)	0 (0)	0 (0)	0 (0)	0 (0)	0 (0)	NA	NA
S771	Enterococcus	0 (0)	0 (0)	0 (0)	0 (0)	0 (0)	0 (0)	NA	NA
S771	Enterorhabdus	0.01 (0.01)	0.02 (0.01)	0.01 (0)	0.02 (0.01)	0 (0)	0.02 (0.01)	0.463	0.489
S771	Erysipelotrichaceae UCG-003	0.01 (0.01)	0.02 (0.01)	0.03 (0.01)	0.01 (0.01)	0.02 (0.01)	0 (0)	0.352	0.713143
S771	Escherichia-Shigella	3.03 (0.25)	2.51 (0.3)	2.52 (0.3)	3.12 (0.43)	3.14 (0.37)	3.1 (0.32)	0.585	0.691364
S771	Faecalibacterium	0.88 (0.17) c	2.4 (0.23) a	2.14 (0.33) ab	1.44 (0.18) abc	1.18 (0.26) bc	1.1 (0.38) c	0.000345	0.0007735	***
S771	Fusicatenibacter	0 (0)	0 (0)	0 (0)	0 (0)	0 (0)	0 (0)	NA	NA
S771	Fusobacterium	0 (0)	0 (0)	0 (0)	0 (0)	0 (0)	0 (0)	0.416	0.608625
S771	Haemophilus	0.15 (0.02)	0.12 (0.03)	0.16 (0.02)	0.17 (0.03)	0.19 (0.03)	0.16 (0.03)	0.671	0.762222
S771	Holdemanella	0.17 (0.03)	0.19 (0.03)	0.14 (0.02)	0.14 (0.03)	0.14 (0.03)	0.08 (0.02)	0.124	0.62
S771	Lachnoclostridium	0.01 (0.01)	0 (0)	0.02 (0.01)	0 (0)	0.05 (0.02)	0.03 (0.01)	0.0513	0.1781
S771	Lachnospira	0.03 (0.01)	0.06 (0.02)	0.07 (0.02)	0.03 (0.02)	0.03 (0.01)	0.04 (0.01)	0.525	0.6567
S771	Lachnospiraceae NA	0.05 (0.02)	0.05 (0.01)	0.05 (0.02)	0.04 (0.02)	0.03 (0.02)	0.07 (0.02)	0.443	0.483273
S771	Lachnospiraceae UCG-004	1.36 (0.09) b	1.67 (0.08) ab	1.85 (0.08) a	1.63 (0.07) ab	1.69 (0.1) ab	1.63 (0.11) ab	0.0118	0.1534
S771	Megamonas	0 (0)	0 (0)	0 (0)	0 (0)	0 (0)	0 (0)	NA	NA
S771	Negativibacillus	0 (0)	0 (0)	0 (0)	0 (0)	0 (0)	0 (0)	NA	NA
S771	Odoribacter	0.22 (0.02)	0.23 (0.03)	0.21 (0.03)	0.2 (0.03)	0.23 (0.02)	0.23 (0.03)	0.982	0.982
S771	Parabacteroides	0.41 (0.04)	0.37 (0.04)	0.37 (0.04)	0.33 (0.04)	0.42 (0.04)	0.41 (0.06)	0.79	0.855833
S771	Paraprevotella	2.16 (0.14)	2.29 (0.12)	2.06 (0.13)	2.09 (0.11)	2.29 (0.14)	1.85 (0.1)	0.0968	0.1554
S771	Parasutterella	0.5 (0.02)	0.59 (0.04)	0.61 (0.04)	0.47 (0.05)	0.55 (0.04)	0.6 (0.04)	0.0181	0.049775	*
S771	Phascolarctobacterium	0 (0)	0 (0)	0 (0)	0 (0)	0 (0)	0 (0)	NA	NA
S771	Prevotella 7	0 (0)	0 (0)	0 (0)	0 (0)	0 (0)	0 (0)	NA	NA
S771	Prevotella 9	28.19 (1.53) ab	25.93 (1.21) b	27.44 (1) ab	28.01 (1.11) ab	31.49 (1.33) a	30.74 (1.37) a	0.0067	0.015075	*
S771	Roseburia	15.18 (0.95)	13.28 (1.28)	13.17 (0.85)	12.85 (1.36)	9.87 (1.46)	13.45 (1.17)	0.189	0.273
S771	Ruminiclostridium 6	0 (0)	0.01 (0.01)	0.01 (0.01)	0 (0)	0.02 (0.01)	0 (0)	0.388	0.687
S771	Ruminiclostridium 9	0 (0)	0 (0)	0.01 (0.01)	0 (0)	0 (0)	0 (0)	0.416	0.693333
S771	Ruminococcaceae NK4A214 group	0.05 (0.02)	0.07 (0.02)	0.11 (0.01)	0.05 (0.02)	0.04 (0.02)	0.06 (0.03)	0.0539	0.121275
S771	Ruminococcaceae UCG-002	0.03 (0.01)	0.07 (0.02)	0.07 (0.02)	0.09 (0.03)	0.09 (0.02)	0.05 (0.02)	0.236	0.511333
S771	Ruminococcaceae UCG-003	0.03 (0.01)	0.07 (0.02)	0.07 (0.02)	0.03 (0.01)	0.01 (0.01)	0.03 (0.02)	0.03	0.11
S771	Ruminococcaceae UCG-005	0.12 (0.02)	0.19 (0.02)	0.17 (0.03)	0.13 (0.03)	0.11 (0.02)	0.16 (0.03)	0.0898	0.0898
S771	Ruminococcaceae UCG-013	0 (0)	0 (0)	0 (0)	0 (0)	0 (0)	0 (0)	NA	NA
S771	Ruminococcaceae uncultured	0 (0)	0 (0)	0 (0)	0 (0)	0 (0)	0 (0)	NA	NA
S771	Ruminococcus 1	0 (0)	0 (0)	0 (0)	0 (0)	0 (0)	0 (0)	NA	NA
S771	Ruminococcus 2	0.15 (0.02)	0.17 (0.03)	0.14 (0.03)	0.12 (0.02)	0.07 (0.02)	0.08 (0.02)	0.0512	0.128
S771	Senegalimassilia	0.06 (0.01) a	0.01 (0.01) b	0.02 (0.01) ab	0.01 (0.01) ab	0.03 (0.01) ab	0.03 (0.01) ab	0.0306	0.0918
S771	Streptococcus	0.17 (0.02)	0.18 (0.03)	0.17 (0.03)	0.15 (0.03)	0.15 (0.03)	0.1 (0.03)	0.269	0.807
S771	Subdoligranulum	0.01 (0.01)	0 (0)	0.02 (0.01)	0.01 (0.01)	0 (0)	0 (0)	0.27	0.455
S771	Sutterella	2.81 (0.16)	2.79 (0.2)	2.86 (0.17)	2.68 (0.18)	2.82 (0.21)	2.84 (0.27)	0.983	0.983
S771	Veillonella	2.5 (0.34)	2.5 (0.81)	1.95 (0.31)	3.16 (0.65)	3.3 (0.51)	3.07 (0.73)	0.381	0.508444
S771	Other	13.83 (0.53)	14.24 (0.71)	15.84 (0.66)	14.73 (0.66)	13.14 (0.72)	14.13 (0.78)	0.0807	0.3497
S771	[Eubacterium] eligens group	0.01 (0.01)	0.02 (0.01)	0.03 (0.02)	0.01 (0.01)	0.02 (0.01)	0.03 (0.02)	0.856	0.856
S771	[Eubacterium] hallii group	0 (0) b	0.04 (0.01) a	0.01 (0) ab	0 (0) b	0 (0) b	0 (0) b	0.000559	0.007267	**
S771	[Ruminococcus] torques group	0.15 (0.02) a	0.11 (0.02) ab	0.08 (0.02) ab	0.03 (0.01) b	0.04 (0.01) b	0.04 (0.02) b	0.000269	0.002959	**
S772	Acidaminococcus	0.28 (0.04)	0.25 (0.04)	0.24 (0.04)	0.32 (0.04)	0.39 (0.09)	0.22 (0.03)	0.512	0.512
S772	Agathobacter	0.02 (0.01)	0.02 (0.02)	0.01 (0.01)	0.01 (0.01)	0 (0)	0.04 (0.02)	0.313	0.4069
S772	Akkermansia	0.03 (0.01)	0.07 (0.02)	0.04 (0.01)	0.02 (0.01)	0.04 (0.01)	0.07 (0.02)	0.064	0.192
S772	Alistipes	1.35 (0.11)	1.2 (0.05)	1.24 (0.06)	1.24 (0.06)	1.29 (0.11)	1.2 (0.09)	0.969	0.969
S772	Anaerostipes	0 (0)	0.02 (0.02)	0.01 (0.01)	0.01 (0)	0 (0)	0.02 (0.01)	0.522	0.78
S772	Bacteroides	14.84 (0.55)	14.05 (0.61)	14.77 (0.61)	13.51 (0.47)	14.5 (0.94)	13.04 (0.52)	0.108	0.309833
S772	Barnesiella	0 (0)	0 (0)	0 (0)	0 (0)	0 (0)	0 (0)	NA	NA
S772	Bifidobacterium	0.01 (0)	0 (0)	0 (0)	0 (0)	0 (0)	0 (0)	0.146	0.23725
S772	Bilophila	0.04 (0.01)	0.04 (0.01)	0.03 (0.01)	0.02 (0.01)	0.04 (0.01)	0.05 (0.01)	0.656	0.988
S772	Blautia	0.68 (0.22)	0.49 (0.19)	0.47 (0.2)	0.75 (0.27)	0.3 (0.11)	0.44 (0.18)	0.982	0.982
S772	Butyricicoccus	0.38 (0.06)	0.3 (0.04)	0.32 (0.03)	0.35 (0.06)	0.28 (0.04)	0.22 (0.04)	0.45	0.585
S772	Butyricimonas	0.09 (0.01)	0.09 (0.01)	0.12 (0.01)	0.1 (0.01)	0.08 (0.01)	0.08 (0.01)	0.413	0.826
S772	Catenibacterium	0 (0)	0 (0)	0 (0)	0 (0)	0 (0)	0 (0)	NA	NA
S772	Christensenellaceae R-7 group	0 (0)	0.01 (0.01)	0 (0)	0.01 (0.01)	0 (0)	0 (0)	0.528	0.601111
S772	Clostridium sensu stricto 1	0 (0)	0 (0)	0 (0)	0 (0)	0 (0)	0 (0)	0.553	0.737333
S772	Collinsella	0.02 (0.01)	0.02 (0.01)	0.02 (0.01)	0.04 (0.02)	0.01 (0.01)	0.01 (0)	0.42	0.606667
S772	Coprococcus 1	0.8 (0.16)	0.47 (0.14)	0.37 (0.09)	0.43 (0.1)	0.37 (0.11)	0.66 (0.1)	0.0424	0.141333
S772	Coprococcus 2	0 (0)	0 (0)	0 (0)	0 (0)	0 (0)	0 (0)	NA	NA
S772	Coprococcus 3	2.16 (0.24)	2.37 (0.31)	2.7 (0.35)	3.03 (0.34)	2.44 (0.54)	2.3 (0.22)	0.555	0.653455
S772	Desulfovibrio	0 (0)	0 (0)	0 (0)	0 (0)	0 (0)	0 (0)	NA	NA
S772	Dialister	0 (0)	0 (0)	0 (0)	0 (0)	0 (0)	0 (0)	NA	NA
S772	Dorea	0.79 (0.3)	0.41 (0.16)	0.49 (0.23)	0.66 (0.24)	0.15 (0.09)	0.43 (0.16)	0.376	0.444364
S772	Enterobacteriaceae NA	0 (0)	0 (0)	0 (0)	0 (0)	0 (0)	0 (0)	NA	NA
S772	Enterococcus	0 (0)	0 (0)	0 (0)	0 (0)	0 (0)	0 (0)	NA	NA
S772	Enterorhabdus	0 (0)	0 (0)	0 (0)	0 (0)	0 (0)	0 (0)	NA	NA
S772	Erysipelotrichaceae UCG-003	0 (0)	0 (0)	0 (0)	0.01 (0)	0 (0)	0 (0)	0.603	0.804
S772	Escherichia-Shigella	0.11 (0.01)	0.13 (0.01)	0.15 (0.02)	0.11 (0.02)	0.15 (0.02)	0.16 (0.03)	0.697	0.697
S772	Faecalibacterium	0.58 (0.07)	0.99 (0.22)	1.01 (0.11)	0.47 (0.09)	0.52 (0.13)	1.18 (0.42)	0.0405	0.05265
S772	Fusicatenibacter	0 (0)	0 (0)	0 (0)	0 (0)	0 (0)	0 (0)	NA	NA
S772	Fusobacterium	27.97 (0.78)	27.5 (0.78)	26.5 (1.09)	26.24 (0.75)	22.96 (2.44)	27.76 (0.77)	0.276	0.608625
S772	Haemophilus	0 (0)	0 (0)	0 (0)	0 (0)	0 (0)	0 (0)	NA	NA
S772	Holdemanella	0.11 (0.05)	0.08 (0.03)	0.09 (0.04)	0.1 (0.03)	0.05 (0.02)	0.05 (0.02)	0.851	0.905
S772	Lachnoclostridium	0 (0)	0 (0)	0 (0)	0 (0)	0 (0)	0.01 (0)	0.373	0.5083
S772	Lachnospira	0 (0)	0 (0)	0 (0)	0 (0)	0 (0)	0 (0)	0.426	0.6567
S772	Lachnospiraceae NA	0 (0)	0 (0)	0 (0)	0 (0)	0 (0)	0.02 (0.01)	0.076	0.228
S772	Lachnospiraceae UCG-004	0.42 (0.06)	0.32 (0.08)	0.29 (0.07)	0.36 (0.07)	0.55 (0.06)	0.44 (0.07)	0.118	0.3458
S772	Megamonas	0.07 (0.02)	0.05 (0.01)	0.05 (0.01)	0.06 (0.01)	0.06 (0.02)	0.05 (0.01)	0.93	0.93
S772	Negativibacillus	0 (0)	0.01 (0.01)	0 (0)	0 (0)	0 (0)	0.01 (0.01)	0.288	0.535
S772	Odoribacter	0.2 (0.03)	0.24 (0.03)	0.23 (0.02)	0.18 (0.02)	0.21 (0.03)	0.22 (0.02)	0.295	0.4121
S772	Parabacteroides	0.69 (0.05)	0.79 (0.06)	0.76 (0.05)	0.71 (0.06)	0.84 (0.07)	0.72 (0.05)	0.352	0.653714
S772	Paraprevotella	0 (0)	0 (0)	0 (0)	0 (0)	0 (0)	0 (0)	NA	NA
S772	Parasutterella	0.12 (0.02)	0.12 (0.02)	0.09 (0.02)	0.09 (0.01)	0.12 (0.02)	0.11 (0.02)	0.705	0.705
S772	Phascolarctobacterium	11.66 (1.15)	10.4 (0.4)	11.81 (0.43)	10.22 (0.45)	11.7 (0.67)	11.57 (1.32)	0.202	0.349714
S772	Prevotella 7	0 (0)	0 (0)	0 (0)	0 (0)	0 (0)	0 (0)	NA	NA
S772	Prevotella 9	30.05 (0.94) b	33.31 (1.02) ab	32.22 (0.62) ab	35.29 (1.23) ab	37.37 (1.32) a	32.79 (1.58) ab	0.00351	0.01053	*
S772	Roseburia	0.36 (0.07)	0.25 (0.04)	0.28 (0.04)	0.31 (0.08)	0.2 (0.05)	0.29 (0.06)	0.426	0.5538
S772	Ruminiclostridium 6	0 (0)	0 (0)	0 (0)	0 (0)	0 (0)	0 (0)	NA	NA
S772	Ruminiclostridium 9	0 (0)	0 (0)	0 (0)	0 (0)	0 (0)	0 (0)	NA	NA
S772	Ruminococcaceae NK4A214 group	0 (0)	0.01 (0.01)	0 (0)	0 (0)	0.02 (0.01)	0.04 (0.02)	0.0934	0.1401
S772	Ruminococcaceae UCG-002	0.05 (0.01)	0.05 (0.01)	0.02 (0.01)	0.04 (0.01)	0.02 (0.01)	0.01 (0.01)	0.0258	0.3354
S772	Ruminococcaceae UCG-003	0 (0)	0 (0)	0 (0)	0 (0)	0 (0)	0 (0)	NA	NA
S772	Ruminococcaceae UCG-005	0 (0)	0 (0)	0 (0)	0 (0)	0 (0)	0 (0)	NA	NA
S772	Ruminococcaceae UCG-013	0.11 (0.03)	0.16 (0.04)	0.16 (0.04)	0.13 (0.03)	0.13 (0.04)	0.13 (0.02)	0.831	0.923333
S772	Ruminococcaceae uncultured	0 (0)	0 (0)	0 (0)	0 (0)	0 (0)	0 (0)	NA	NA
S772	Ruminococcus 1	0 (0)	0 (0)	0 (0)	0 (0)	0 (0)	0 (0)	NA	NA
S772	Ruminococcus 2	0 (0)	0 (0)	0 (0)	0 (0)	0 (0)	0 (0)	NA	NA
S772	Senegalimassilia	0.01 (0)	0.01 (0)	0 (0)	0.01 (0.01)	0 (0)	0 (0)	0.767	0.767
S772	Streptococcus	0 (0)	0 (0)	0 (0)	0 (0)	0 (0)	0 (0)	NA	NA
S772	Subdoligranulum	0.1 (0.03)	0.08 (0.02)	0.06 (0.02)	0.07 (0.02)	0.04 (0.02)	0.08 (0.02)	0.423	0.5499
S772	Sutterella	2.83 (0.08) a	2.51 (0.2) ab	2.83 (0.14) ab	2.21 (0.14) b	2.35 (0.23) ab	2.55 (0.17) ab	0.0294	0.06
S772	Veillonella	0 (0)	0 (0)	0 (0)	0 (0)	0 (0)	0 (0)	NA	NA
S772	Other	3 (0.22)	3.14 (0.19)	2.6 (0.13)	2.85 (0.15)	2.83 (0.15)	3.01 (0.19)	0.268	0.819
S772	[Eubacterium] eligens group	0 (0)	0 (0)	0 (0)	0 (0)	0 (0)	0 (0)	0.426	0.639
S772	[Eubacterium] hallii group	0.02 (0.02)	0.01 (0.01)	0 (0)	0 (0)	0 (0)	0 (0)	0.384	0.713143
S772	[Ruminococcus] torques group	0.01 (0.01)	0.03 (0.02)	0.01 (0.01)	0.02 (0.01)	0.01 (0.01)	0 (0)	0.472	0.576889
S773	Acidaminococcus	0 (0)	0 (0)	0 (0)	0 (0)	0 (0)	0 (0)	NA	NA
S773	Agathobacter	0.4 (0.04) a	0.28 (0.04) ab	0.38 (0.08) ab	0.31 (0.04) ab	0.2 (0.05) b	0.35 (0.04) ab	0.026	0.0845
S773	Akkermansia	0.22 (0.02)	0.2 (0.01)	0.28 (0.07)	0.23 (0.01)	0.23 (0.02)	0.22 (0.02)	0.892	0.985
S773	Alistipes	1.4 (0.07) ab	1.46 (0.09) ab	1.63 (0.08) a	1.44 (0.11) ab	1.47 (0.12) ab	1.19 (0.04) b	0.0149	0.0447	*
S773	Anaerostipes	0.57 (0.08)	0.5 (0.11)	1.41 (0.69)	1.2 (0.48)	0.87 (0.38)	0.83 (0.42)	0.779	0.78
S773	Bacteroides	31.12 (0.99)	29.18 (0.95)	27.58 (1.44)	29.48 (1.13)	29.89 (1.57)	32.25 (1.02)	0.143	0.309833
S773	Barnesiella	0.44 (0.02)	0.41 (0.03)	0.45 (0.07)	0.43 (0.04)	0.4 (0.05)	0.39 (0.04)	0.829	0.9
S773	Bifidobacterium	0.12 (0.01)	0.08 (0.01)	0.08 (0.02)	0.24 (0.09)	0.2 (0.07)	0.19 (0.08)	0.0907	0.196517
S773	Bilophila	0.12 (0.01)	0.11 (0.01)	0.15 (0.03)	0.12 (0.02)	0.13 (0.02)	0.12 (0.02)	0.988	0.988
S773	Blautia	0.27 (0.05)	0.47 (0.15)	0.86 (0.32)	1.06 (0.39)	1.12 (0.41)	0.54 (0.31)	0.292	0.601714
S773	Butyricicoccus	0.3 (0.03)	0.33 (0.03)	0.32 (0.05)	0.33 (0.06)	0.25 (0.04)	0.32 (0.04)	0.714	0.767
S773	Butyricimonas	0 (0)	0 (0)	0 (0)	0 (0)	0 (0)	0 (0)	NA	NA
S773	Catenibacterium	0 (0)	0 (0)	0 (0)	0 (0)	0 (0)	0 (0)	NA	NA
S773	Christensenellaceae R-7 group	0.43 (0.04) ab	0.55 (0.04) a	0.61 (0.1) a	0.44 (0.04) ab	0.5 (0.07) ab	0.33 (0.04) b	0.0137	0.0966
S773	Clostridium sensu stricto 1	0 (0)	0 (0)	0 (0)	0.01 (0.01)	0.01 (0.01)	0.01 (0.01)	0.686	0.812
S773	Collinsella	0 (0)	0.01 (0.01)	0.01 (0.01)	0.01 (0)	0.05 (0.03)	0.01 (0.01)	0.221	0.425286
S773	Coprococcus 1	0.74 (0.06)	0.67 (0.11)	0.89 (0.21)	0.98 (0.17)	1.02 (0.33)	0.77 (0.14)	0.583	0.72875
S773	Coprococcus 2	0.13 (0.05)	0.15 (0.06)	0.1 (0.04)	0.08 (0.05)	0.1 (0.03)	0.13 (0.06)	0.732	0.732
S773	Coprococcus 3	0 (0)	0 (0)	0 (0)	0 (0)	0 (0)	0 (0)	NA	NA
S773	Desulfovibrio	0 (0)	0 (0)	0 (0)	0 (0)	0 (0)	0 (0)	NA	NA
S773	Dialister	0 (0)	0 (0)	0 (0)	0 (0)	0 (0)	0 (0)	NA	NA
S773	Dorea	0.67 (0.07)	0.82 (0.16)	1.52 (0.58)	1.75 (0.56)	1.58 (0.55)	1.17 (0.61)	0.91	0.91
S773	Enterobacteriaceae NA	0 (0)	0 (0)	0 (0)	0 (0)	0 (0)	0 (0)	NA	NA
S773	Enterococcus	0 (0)	0 (0)	0.01 (0.01)	0 (0)	0 (0)	0 (0)	0.541	0.8115
S773	Enterorhabdus	0 (0)	0 (0)	0 (0)	0 (0)	0 (0)	0 (0)	NA	NA
S773	Erysipelotrichaceae UCG-003	0.13 (0.03)	0.11 (0.02)	0.1 (0.05)	0.11 (0.03)	0.07 (0.03)	0.09 (0.01)	0.172	0.713143
S773	Escherichia-Shigella	0.56 (0.05) ab	0.53 (0.06) ab	0.83 (0.29) ab	0.44 (0.07) b	0.65 (0.06) ab	0.82 (0.1) a	0.0287	0.0533
S773	Faecalibacterium	16.15 (0.88) ab	19.2 (0.92) a	17.26 (1.57) ab	16.94 (1.2) ab	16.22 (1.45) ab	14.43 (0.58) b	0.0507	0.0599182
S773	Fusicatenibacter	0.06 (0.01)	0.05 (0.01)	0.17 (0.11)	0.08 (0.03)	0.08 (0.04)	0.04 (0.01)	0.661	0.661
S773	Fusobacterium	0 (0)	0 (0)	0 (0)	0 (0)	0 (0)	0 (0)	0.541	0.608625
S773	Haemophilus	0.04 (0.01)	0.05 (0.01)	0.03 (0.01)	0.03 (0.01)	0.04 (0.02)	0.05 (0.01)	0.842	0.842
S773	Holdemanella	0 (0)	0 (0)	0 (0)	0 (0)	0 (0)	0 (0)	NA	NA
S773	Lachnoclostridium	0.17 (0.02)	0.16 (0.02)	0.22 (0.04)	0.2 (0.03)	0.26 (0.05)	0.22 (0.03)	0.391	0.5083
S773	Lachnospira	0.04 (0.01)	0.07 (0.02)	0.06 (0.02)	0.07 (0.01)	0.06 (0.02)	0.04 (0.01)	0.354	0.6567
S773	Lachnospiraceae NA	0.24 (0.02)	0.18 (0.03)	0.18 (0.04)	0.2 (0.03)	0.23 (0.04)	0.17 (0.03)	0.408	0.483273
S773	Lachnospiraceae UCG-004	1.19 (0.11)	1.42 (0.15)	1.45 (0.21)	1.48 (0.1)	1.59 (0.16)	1.09 (0.1)	0.0717	0.3458
S773	Megamonas	0 (0)	0 (0)	0 (0)	0 (0)	0 (0)	0 (0)	NA	NA
S773	Negativibacillus	0.02 (0.01)	0.04 (0.02)	0.06 (0.02)	0.04 (0.02)	0.06 (0.02)	0.04 (0.01)	0.321	0.535
S773	Odoribacter	1.35 (0.08)	1.23 (0.09)	1.18 (0.11)	1.17 (0.12)	1.23 (0.12)	1.46 (0.1)	0.317	0.4121
S773	Parabacteroides	1.15 (0.04)	1.09 (0.07)	0.95 (0.06)	1.04 (0.07)	1.28 (0.09)	1.07 (0.08)	0.0798	0.3432
S773	Paraprevotella	3.3 (0.31)	3.14 (0.42)	2.36 (0.31)	2.28 (0.2)	2.66 (0.25)	2.24 (0.34)	0.111	0.1554
S773	Parasutterella	0.09 (0.01)	0.08 (0.01)	0.06 (0.01)	0.08 (0.01)	0.06 (0.01)	0.09 (0.02)	0.0931	0.128013
S773	Phascolarctobacterium	19.61 (0.58)	19.25 (0.74)	21.53 (1.33)	20.96 (0.94)	20.61 (1.16)	20.51 (1.34)	0.771	0.771
S773	Prevotella 7	0 (0)	0 (0)	0 (0)	0 (0)	0 (0)	0 (0)	NA	NA
S773	Prevotella 9	0 (0)	0 (0)	0 (0)	0 (0)	0 (0)	0 (0)	NA	NA
S773	Roseburia	0.27 (0.04)	0.39 (0.07)	0.28 (0.05)	0.33 (0.06)	0.36 (0.08)	0.31 (0.05)	0.689	0.746417
S773	Ruminiclostridium 6	0.11 (0.03)	0.12 (0.02)	0.07 (0.02)	0.05 (0.02)	0.05 (0.02)	0.05 (0.01)	0.0305	0.2135
S773	Ruminiclostridium 9	0 (0)	0 (0)	0 (0)	0 (0)	0.01 (0.01)	0 (0)	0.814	0.814
S773	Ruminococcaceae NK4A214 group	0.09 (0.01)	0.08 (0.01)	0.09 (0.01)	0.06 (0.02)	0.05 (0.01)	0.08 (0.01)	0.0355	0.121275
S773	Ruminococcaceae UCG-002	0.15 (0.02)	0.1 (0.02)	0.25 (0.11)	0.12 (0.02)	0.16 (0.03)	0.12 (0.02)	0.386	0.639364
S773	Ruminococcaceae UCG-003	0.1 (0.01)	0.12 (0.02)	0.12 (0.02)	0.09 (0.02)	0.1 (0.02)	0.08 (0.01)	0.458	0.5951
S773	Ruminococcaceae UCG-005	0 (0)	0 (0)	0 (0)	0 (0)	0 (0)	0 (0)	NA	NA
S773	Ruminococcaceae UCG-013	0.25 (0.04)	0.18 (0.02)	0.2 (0.03)	0.2 (0.03)	0.18 (0.03)	0.26 (0.03)	0.235	0.5875
S773	Ruminococcaceae uncultured	0.19 (0.03)	0.21 (0.04)	0.15 (0.04)	0.19 (0.04)	0.15 (0.03)	0.17 (0.03)	0.674	0.674
S773	Ruminococcus 1	0.09 (0.02)	0.03 (0.01)	0.08 (0.05)	0.07 (0.02)	0.07 (0.02)	0.07 (0.03)	0.49	0.957
S773	Ruminococcus 2	0.75 (0.06)	0.63 (0.04)	0.84 (0.12)	0.75 (0.08)	0.58 (0.1)	0.64 (0.05)	0.115	0.191667
S773	Senegalimassilia	0 (0)	0 (0)	0 (0)	0 (0)	0 (0)	0 (0)	NA	NA
S773	Streptococcus	0 (0)	0.01 (0)	0.01 (0)	0.01 (0)	0.01 (0.01)	0.01 (0)	0.659	0.972
S773	Subdoligranulum	0.02 (0.01)	0.02 (0.01)	0.08 (0.05)	0.05 (0.02)	0.05 (0.03)	0.02 (0.01)	0.383	0.5499
S773	Sutterella	7.44 (0.24)	6.68 (0.18)	5.81 (0.7)	6.24 (0.31)	6.4 (0.29)	7.05 (0.31)	0.0375	0.06
S773	Veillonella	0.06 (0.03)	0.01 (0.01)	0.05 (0.02)	0.03 (0.01)	0.04 (0.01)	0.03 (0.01)	0.0493	0.180767
S773	Other	7.99 (0.4)	8.66 (0.5)	7.92 (0.58)	7.57 (0.35)	7.54 (0.39)	8.6 (0.5)	0.525	0.819
S773	[Eubacterium] eligens group	1.39 (0.18) a	0.83 (0.12) ab	1.01 (0.16) ab	0.74 (0.09) b	0.86 (0.08) ab	1.25 (0.14) ab	0.00434	0.01479	*
S773	[Eubacterium] hallii group	0.05 (0.02)	0.1 (0.05)	0.32 (0.16)	0.25 (0.16)	0.3 (0.16)	0.08 (0.05)	0.966	0.966
S773	[Ruminococcus] torques group	0 (0)	0 (0)	0 (0)	0 (0)	0 (0)	0 (0)	NA	NA
S774	Acidaminococcus	0 (0)	0 (0)	0 (0)	0 (0)	0 (0)	0 (0)	NA	NA
S774	Agathobacter	0.58 (0.06)	0.41 (0.08)	0.53 (0.07)	0.53 (0.06)	0.55 (0.07)	0.46 (0.07)	0.409	0.416
S774	Akkermansia	0.96 (0.05)	0.93 (0.06)	0.97 (0.09)	0.91 (0.07)	0.93 (0.06)	0.95 (0.07)	0.985	0.985
S774	Alistipes	1.4 (0.11)	1.52 (0.14)	1.43 (0.15)	1.89 (0.19)	1.62 (0.17)	1.42 (0.15)	0.34	0.552
S774	Anaerostipes	4.38 (0.43)	3.76 (0.6)	4.09 (0.6)	3.17 (0.66)	3.28 (0.53)	3.43 (0.61)	0.78	0.78
S774	Bacteroides	28.86 (0.88)	30.23 (1.71)	26.13 (1.33)	32.09 (1.78)	30.26 (1.4)	31.51 (1.55)	0.129	0.309833
S774	Barnesiella	0.25 (0.02)	0.26 (0.02)	0.25 (0.03)	0.3 (0.04)	0.28 (0.04)	0.26 (0.02)	0.9	0.9
S774	Bifidobacterium	1.39 (0.15)	1.14 (0.23)	0.94 (0.14)	1.23 (0.22)	0.96 (0.19)	0.98 (0.15)	0.436	0.515273
S774	Bilophila	0.01 (0)	0 (0)	0.01 (0.01)	0 (0)	0.01 (0.01)	0 (0)	0.709	0.988
S774	Blautia	3.3 (0.28)	2.66 (0.42)	2.73 (0.31)	2.3 (0.47)	2.72 (0.39)	2.63 (0.44)	0.564	0.7332
S774	Butyricicoccus	0.68 (0.04)	0.55 (0.06)	0.6 (0.06)	0.51 (0.06)	0.61 (0.06)	0.58 (0.07)	0.383	0.553222
S774	Butyricimonas	0 (0)	0 (0)	0 (0)	0 (0)	0 (0)	0 (0)	NA	NA
S774	Catenibacterium	0 (0)	0 (0)	0 (0)	0 (0)	0 (0)	0 (0)	NA	NA
S774	Christensenellaceae R-7 group	0.02 (0.01)	0.02 (0.01)	0.02 (0.01)	0.01 (0.01)	0.01 (0.01)	0 (0)	0.366	0.522857
S774	Clostridium sensu stricto 1	0 (0)	0 (0)	0 (0)	0 (0)	0 (0)	0 (0)	0.416	0.737333
S774	Collinsella	0.06 (0.01)	0.03 (0.01)	0.02 (0.01)	0.05 (0.01)	0.03 (0.01)	0.03 (0.01)	0.092	0.2392
S774	Coprococcus 1	0 (0)	0 (0)	0 (0)	0 (0)	0 (0)	0 (0)	NA	NA
S774	Coprococcus 2	0.35 (0.02)	0.38 (0.03)	0.42 (0.04)	0.33 (0.04)	0.36 (0.07)	0.36 (0.03)	0.58	0.696
S774	Coprococcus 3	5.07 (0.35)	4.97 (0.65)	5.02 (0.63)	4.13 (0.65)	4.59 (0.56)	4.19 (0.54)	0.599	0.653455
S774	Desulfovibrio	0.5 (0.05)	0.42 (0.04)	0.49 (0.06)	0.54 (0.06)	0.51 (0.07)	0.51 (0.06)	0.728	0.802
S774	Dialister	0 (0)	0 (0)	0 (0)	0 (0)	0 (0)	0 (0)	NA	NA
S774	Dorea	3.22 (0.28)	2.42 (0.39)	2.73 (0.25)	1.95 (0.4)	2.58 (0.33)	2.35 (0.37)	0.188	0.301889
S774	Enterobacteriaceae NA	0 (0)	0 (0)	0 (0)	0 (0)	0 (0)	0 (0)	NA	NA
S774	Enterococcus	0 (0)	0 (0)	0 (0)	0 (0)	0 (0)	0 (0)	NA	NA
S774	Enterorhabdus	0 (0)	0 (0)	0 (0)	0 (0)	0 (0)	0 (0)	NA	NA
S774	Erysipelotrichaceae UCG-003	0.07 (0.01)	0.03 (0.01)	0.06 (0.01)	0.05 (0.01)	0.05 (0.01)	0.06 (0.02)	0.191	0.713143
S774	Escherichia-Shigella	0 (0)	0 (0)	0.2 (0.2)	0 (0)	0 (0)	0 (0)	0.541	0.691364
S774	Faecalibacterium	8.17 (0.43)	9.5 (0.45)	8.82 (0.86)	9.18 (0.53)	7.94 (0.95)	7.57 (0.45)	0.0124	0.0187778	*
S774	Fusicatenibacter	0.05 (0.02)	0.02 (0.01)	0.12 (0.1)	0.04 (0.02)	0.02 (0.01)	0.01 (0.01)	0.357	0.608625
S774	Fusobacterium	0 (0)	0 (0)	0 (0)	0 (0)	0 (0)	0 (0)	NA	NA
S774	Haemophilus	0 (0)	0 (0)	0.01 (0)	0 (0)	0 (0)	0.01 (0)	0.296	0.762222
S774	Holdemanella	0 (0)	0 (0)	0 (0)	0 (0)	0 (0)	0 (0)	NA	NA
S774	Lachnoclostridium	0.46 (0.02)	0.35 (0.04)	0.36 (0.03)	0.39 (0.04)	0.43 (0.05)	0.47 (0.02)	0.0704	0.1781
S774	Lachnospira	0 (0)	0 (0)	0 (0)	0 (0)	0 (0)	0 (0)	NA	NA
S774	Lachnospiraceae NA	0.23 (0.02)	0.23 (0.03)	0.3 (0.03)	0.21 (0.03)	0.32 (0.09)	0.23 (0.03)	0.382	0.483273
S774	Lachnospiraceae UCG-004	0.97 (0.1)	0.94 (0.13)	0.93 (0.09)	0.83 (0.14)	1.24 (0.1)	0.93 (0.06)	0.248	0.403
S774	Megamonas	0.02 (0.01)	0 (0)	0.03 (0.02)	0 (0)	0 (0)	0.02 (0.01)	0.154	0.288
S774	Negativibacillus	0.02 (0.01)	0.03 (0.01)	0.04 (0.01)	0.03 (0.01)	0.04 (0.02)	0.02 (0.01)	0.955	0.955
S774	Odoribacter	0.46 (0.04)	0.43 (0.06)	0.33 (0.03)	0.44 (0.06)	0.42 (0.05)	0.43 (0.05)	0.247	0.4121
S774	Parabacteroides	0.95 (0.07)	1.02 (0.08)	0.9 (0.05)	1.06 (0.08)	1.08 (0.11)	1.02 (0.1)	0.742	0.855833
S774	Paraprevotella	0 (0)	0 (0)	0 (0)	0 (0)	0 (0)	0 (0)	NA	NA
S774	Parasutterella	0.73 (0.04)	0.71 (0.05)	0.79 (0.09)	0.81 (0.05)	0.74 (0.05)	0.77 (0.04)	0.676	0.705
S774	Phascolarctobacterium	16.29 (0.48)	18.27 (1.5)	20.75 (3.89)	18.1 (0.89)	19.21 (0.83)	18.66 (0.49)	0.112	0.336
S774	Prevotella 7	0 (0)	0 (0)	0 (0)	0 (0)	0 (0)	0 (0)	NA	NA
S774	Prevotella 9	0 (0)	0 (0)	0 (0)	0 (0)	0 (0)	0 (0)	0.198	0.297
S774	Roseburia	1.01 (0.05)	1.22 (0.06)	1.09 (0.13)	1.21 (0.06)	1.2 (0.03)	1 (0.07)	0.0209	0.07228
S774	Ruminiclostridium 6	0 (0)	0 (0)	0 (0)	0 (0)	0 (0)	0 (0)	NA	NA
S774	Ruminiclostridium 9	0 (0)	0 (0)	0 (0)	0 (0)	0.01 (0.01)	0 (0)	0.686	0.762222
S774	Ruminococcaceae NK4A214 group	0.33 (0.03)	0.33 (0.03)	0.38 (0.04)	0.32 (0.02)	0.32 (0.04)	0.3 (0.03)	0.509	0.572625
S774	Ruminococcaceae UCG-002	0.08 (0.01)	0.05 (0.01)	0.11 (0.05)	0.06 (0.02)	0.06 (0.02)	0.05 (0.01)	0.819	0.819
S774	Ruminococcaceae UCG-003	0.03 (0.01)	0.05 (0.01)	0.05 (0.02)	0.04 (0.02)	0.06 (0.02)	0.03 (0.01)	0.654	0.654
S774	Ruminococcaceae UCG-005	0 (0)	0 (0)	0 (0)	0 (0)	0 (0)	0 (0)	NA	NA
S774	Ruminococcaceae UCG-013	1.62 (0.06)	1.59 (0.13)	1.47 (0.14)	1.37 (0.08)	1.47 (0.12)	1.42 (0.07)	0.303	0.606
S774	Ruminococcaceae uncultured	0 (0)	0 (0)	0 (0)	0 (0)	0 (0)	0 (0)	NA	NA
S774	Ruminococcus 1	0.12 (0.03)	0.1 (0.03)	0.14 (0.03)	0.12 (0.03)	0.13 (0.04)	0.13 (0.04)	0.862	0.957
S774	Ruminococcus 2	0.24 (0.03)	0.2 (0.04)	0.25 (0.03)	0.2 (0.04)	0.2 (0.04)	0.14 (0.03)	0.346	0.43625
S774	Senegalimassilia	0 (0)	0 (0)	0 (0)	0 (0)	0 (0)	0 (0)	NA	NA
S774	Streptococcus	0.01 (0.01)	0.01 (0)	0.01 (0)	0 (0)	0.01 (0)	0.01 (0)	0.98	0.98
S774	Subdoligranulum	0.37 (0.03)	0.36 (0.04)	0.44 (0.05)	0.34 (0.05)	0.31 (0.04)	0.37 (0.03)	0.519	0.613364
S774	Sutterella	2.39 (0.15)	2.22 (0.16)	2.07 (0.24)	2.53 (0.28)	2.12 (0.15)	2.94 (0.26)	0.0834	0.1112
S774	Veillonella	0 (0)	0 (0)	0 (0)	0 (0)	0 (0)	0 (0)	NA	NA
S774	Other	13.97 (0.33)	12.26 (0.66)	13.55 (0.85)	12.43 (0.4)	12.93 (0.54)	13.35 (0.43)	0.0731	0.3497
S774	[Eubacterium] eligens group	0 (0)	0 (0)	0 (0)	0 (0)	0 (0)	0 (0)	NA	NA
S774	[Eubacterium] hallii group	0.39 (0.07)	0.38 (0.1)	0.43 (0.08)	0.29 (0.07)	0.39 (0.07)	0.39 (0.09)	0.882	0.966
S774	[Ruminococcus] torques group	0 (0)	0.02 (0.02)	0 (0)	0 (0)	0 (0)	0 (0)	0.416	0.572
S775	Acidaminococcus	0 (0)	0 (0)	0 (0)	0 (0)	0 (0)	0 (0)	NA	NA
S775	Agathobacter	0.73 (0.05) a	0.61 (0.02) ab	0.47 (0.05) b	0.64 (0.07) ab	0.49 (0.1) ab	0.75 (0.08) ab	0.00709	0.0845
S775	Akkermansia	0 (0)	0 (0)	0 (0)	0 (0)	0 (0)	0 (0)	NA	NA
S775	Alistipes	2.61 (0.12)	2.73 (0.16)	2.71 (0.17)	2.57 (0.15)	2.54 (0.11)	2.66 (0.15)	0.868	0.946909
S775	Anaerostipes	0.51 (0.26)	0.31 (0.09)	0.34 (0.12)	0.82 (0.38)	0.54 (0.4)	0.33 (0.09)	0.481	0.78
S775	Bacteroides	42.14 (1.69)	41.19 (1.2)	41.1 (0.98)	40.55 (1.35)	41.52 (1.15)	41.07 (0.66)	0.999	0.999
S775	Barnesiella	0.25 (0.02)	0.28 (0.02)	0.26 (0.03)	0.24 (0.02)	0.22 (0.02)	0.29 (0.02)	0.277	0.4155
S775	Bifidobacterium	0.22 (0.02) ab	0.19 (0.01) ab	0.18 (0.02) ab	0.27 (0.04) a	0.14 (0.01) b	0.24 (0.03) a	0.00447	0.029055	*
S775	Bilophila	0.1 (0.01)	0.1 (0.02)	0.1 (0.01)	0.09 (0.02)	0.09 (0.01)	0.11 (0.01)	0.929	0.988
S775	Blautia	0.44 (0.24)	0.5 (0.14)	0.46 (0.19)	0.77 (0.37)	0.54 (0.23)	0.45 (0.14)	0.75	0.8125
S775	Butyricicoccus	0.29 (0.08)	0.23 (0.05)	0.31 (0.08)	0.37 (0.1)	0.23 (0.07)	0.24 (0.05)	0.767	0.767
S775	Butyricimonas	0 (0)	0 (0)	0 (0)	0 (0)	0 (0)	0 (0)	NA	NA
S775	Catenibacterium	0 (0)	0 (0)	0 (0)	0 (0)	0 (0)	0 (0)	NA	NA
S775	Christensenellaceae R-7 group	0 (0)	0 (0)	0 (0)	0 (0)	0 (0)	0 (0)	NA	NA
S775	Clostridium sensu stricto 1	0.23 (0.12)	0.24 (0.09)	0.1 (0.04)	0.12 (0.07)	0.13 (0.05)	0.33 (0.19)	0.812	0.812
S775	Collinsella	0.06 (0.02)	0.02 (0.01)	0.02 (0.01)	0.03 (0.01)	0.01 (0.01)	0.04 (0.01)	0.0649	0.2392
S775	Coprococcus 1	0 (0)	0 (0)	0 (0)	0 (0)	0 (0)	0 (0)	NA	NA
S775	Coprococcus 2	0 (0)	0 (0)	0 (0)	0 (0)	0 (0)	0 (0)	NA	NA
S775	Coprococcus 3	1.95 (0.92)	2.34 (0.71)	2.06 (0.8)	2.74 (1.23)	2.02 (0.6)	1.87 (0.42)	0.848	0.848
S775	Desulfovibrio	0 (0)	0 (0)	0 (0)	0 (0)	0 (0)	0 (0)	NA	NA
S775	Dialister	0 (0)	0 (0)	0 (0)	0 (0)	0 (0)	0 (0)	NA	NA
S775	Dorea	0.03 (0.03) bc	0.06 (0.02) abc	0.08 (0.02) abc	0.22 (0.08) ab	0.13 (0.03) a	0 (0) c	0.000319	0.004147	**
S775	Enterobacteriaceae NA	0 (0)	0 (0)	0 (0)	0 (0)	0 (0)	0 (0)	NA	NA
S775	Enterococcus	0 (0)	0 (0)	0 (0)	0 (0)	0 (0)	0 (0)	NA	NA
S775	Enterorhabdus	0 (0)	0 (0)	0 (0)	0 (0)	0 (0)	0 (0)	NA	NA
S775	Erysipelotrichaceae UCG-003	0.01 (0.01)	0 (0)	0.01 (0)	0 (0)	0 (0)	0 (0)	0.499	0.7485
S775	Escherichia-Shigella	2.57 (0.1) ab	2.16 (0.06) b	2.65 (0.16) ab	2.31 (0.07) b	2.36 (0.17) b	2.84 (0.1) a	0.00038	0.00247	**
S775	Faecalibacterium	1.56 (0.22) b	3.84 (0.47) a	4.02 (0.74) a	2.07 (0.3) ab	3.27 (0.68) ab	1.55 (0.34) b	4.68e-05	0.0001521	***
S775	Fusicatenibacter	0.05 (0.01)	0.01 (0.01)	0.02 (0.01)	0.03 (0.02)	0.01 (0.01)	0.05 (0.01)	0.0192	0.1728
S775	Fusobacterium	0 (0)	0 (0)	0 (0)	0 (0)	0 (0)	0 (0)	0.416	0.608625
S775	Haemophilus	0 (0)	0 (0)	0 (0)	0 (0)	0 (0)	0 (0)	0.416	0.762222
S775	Holdemanella	0 (0)	0 (0)	0 (0)	0 (0)	0 (0)	0 (0)	NA	NA
S775	Lachnoclostridium	0.38 (0.05)	0.33 (0.03)	0.46 (0.06)	0.37 (0.06)	0.59 (0.13)	0.43 (0.06)	0.611	0.661917
S775	Lachnospira	0 (0)	0 (0)	0 (0)	0 (0)	0 (0)	0 (0)	NA	NA
S775	Lachnospiraceae NA	0.26 (0.06)	0.43 (0.05)	0.56 (0.1)	0.31 (0.07)	0.36 (0.09)	0.3 (0.12)	0.0241	0.228
S775	Lachnospiraceae UCG-004	1.26 (0.11)	1.2 (0.09)	1.43 (0.14)	1.46 (0.16)	1.74 (0.23)	1.54 (0.11)	0.245	0.403
S775	Megamonas	0 (0)	0 (0)	0 (0)	0 (0)	0 (0)	0 (0)	NA	NA
S775	Negativibacillus	0 (0)	0 (0)	0 (0)	0 (0)	0 (0)	0 (0)	NA	NA
S775	Odoribacter	0.64 (0.05)	0.69 (0.08)	0.67 (0.06)	0.61 (0.05)	0.81 (0.08)	0.68 (0.05)	0.471	0.556636
S775	Parabacteroides	1.03 (0.05)	1.04 (0.05)	1.03 (0.06)	1.06 (0.06)	1.04 (0.06)	0.98 (0.06)	0.928	0.928
S775	Paraprevotella	0 (0)	0 (0)	0 (0)	0 (0)	0 (0)	0 (0)	NA	NA
S775	Parasutterella	6.45 (0.4)	5.44 (0.19)	5.55 (0.33)	5.43 (0.32)	5.17 (0.37)	6.47 (0.4)	0.0377	0.08294
S775	Phascolarctobacterium	23.53 (1.5)	23.42 (0.98)	22.25 (0.87)	24.6 (1.17)	23.4 (0.95)	24.18 (0.76)	0.599	0.653455
S775	Prevotella 7	0 (0)	0 (0)	0 (0)	0 (0)	0 (0)	0 (0)	NA	NA
S775	Prevotella 9	0 (0)	0 (0)	0 (0)	0 (0)	0 (0)	0 (0)	0.416	0.462
S775	Roseburia	1.18 (0.12)	1.01 (0.12)	1.21 (0.17)	1.11 (0.15)	1.1 (0.15)	1.07 (0.08)	0.662	0.746417
S775	Ruminiclostridium 6	0 (0)	0 (0)	0.01 (0.01)	0 (0)	0.01 (0)	0 (0)	0.499	0.687
S775	Ruminiclostridium 9	0.11 (0.02)	0.12 (0.02)	0.1 (0.01)	0.1 (0.02)	0.18 (0.03)	0.14 (0.02)	0.323	0.693333
S775	Ruminococcaceae NK4A214 group	0.03 (0.01)	0.02 (0.01)	0.01 (0.01)	0.02 (0.01)	0.01 (0)	0.04 (0.01)	0.0431	0.121275
S775	Ruminococcaceae UCG-002	0.01 (0)	0.02 (0.01)	0.01 (0.01)	0.03 (0.01)	0.01 (0.01)	0.02 (0.01)	0.493	0.639364
S775	Ruminococcaceae UCG-003	0.01 (0) ab	0.03 (0.01) ab	0.06 (0.02) a	0 (0) b	0.04 (0.02) ab	0.01 (0.01) ab	0.0282	0.11
S775	Ruminococcaceae UCG-005	0 (0)	0 (0)	0 (0)	0 (0)	0 (0)	0 (0)	NA	NA
S775	Ruminococcaceae UCG-013	1.27 (0.09) a	1.03 (0.09) ab	1.16 (0.08) ab	0.97 (0.06) ab	0.85 (0.12) b	1.15 (0.08) ab	0.0258	0.258
S775	Ruminococcaceae uncultured	0 (0)	0 (0)	0 (0)	0 (0)	0 (0)	0 (0)	NA	NA
S775	Ruminococcus 1	0 (0)	0 (0)	0 (0)	0 (0)	0 (0)	0 (0)	NA	NA
S775	Ruminococcus 2	0.22 (0.03) a	0.19 (0.01) ab	0.17 (0.02) ab	0.17 (0.02) ab	0.12 (0.01) b	0.22 (0.02) a	0.00198	0.0099	**
S775	Senegalimassilia	0 (0)	0 (0)	0 (0)	0 (0)	0 (0)	0 (0)	NA	NA
S775	Streptococcus	0 (0)	0 (0)	0 (0)	0 (0)	0 (0)	0 (0)	0.416	0.972
S775	Subdoligranulum	0.15 (0.01) ab	0.19 (0.02) a	0.15 (0.02) ab	0.2 (0.02) a	0.1 (0.02) b	0.15 (0.01) ab	0.0213	0.169433
S775	Sutterella	0 (0)	0 (0)	0 (0)	0 (0)	0 (0)	0 (0)	NA	NA
S775	Veillonella	0.02 (0.01)	0.01 (0)	0.01 (0)	0.05 (0.01)	0.03 (0.01)	0.02 (0.01)	0.0236	0.180767
S775	Other	9.68 (0.35)	10.01 (0.21)	10.28 (0.2)	9.6 (0.3)	10.19 (0.33)	9.76 (0.23)	0.567	0.819
S775	[Eubacterium] eligens group	0 (0)	0 (0)	0 (0)	0 (0)	0 (0)	0 (0)	NA	NA
S775	[Eubacterium] hallii group	0.03 (0.02)	0.01 (0.01)	0.01 (0.01)	0.04 (0.04)	0 (0)	0.01 (0.01)	0.954	0.966
S775	[Ruminococcus] torques group	0 (0)	0 (0)	0 (0)	0.01 (0.01)	0 (0)	0 (0)	0.416	0.572
S776	Acidaminococcus	0 (0)	0 (0)	0 (0)	0 (0)	0 (0)	0 (0)	NA	NA
S776	Agathobacter	0.31 (0.08)	0.19 (0.06)	0.34 (0.05)	0.15 (0.05)	0.3 (0.06)	0.29 (0.05)	0.126	0.183444
S776	Akkermansia	0 (0)	0 (0)	0 (0)	0 (0)	0 (0)	0 (0)	NA	NA
S776	Alistipes	1.93 (0.3) ab	2.57 (0.29) a	2.38 (0.26) ab	2.31 (0.13) ab	1.74 (0.2) ab	1.66 (0.23) b	0.00261	0.03132	*
S776	Anaerostipes	1.34 (0.16)	1.76 (0.19)	1.95 (0.42)	1.69 (0.19)	1.3 (0.17)	1 (0.13)	0.0428	0.2782
S776	Bacteroides	26.09 (2.1)	26.03 (1.29)	26.55 (1.35)	26.28 (1.59)	28.24 (1.48)	27.38 (1.62)	0.432	0.510545
S776	Barnesiella	0 (0)	0 (0)	0 (0)	0 (0)	0 (0)	0 (0)	NA	NA
S776	Bifidobacterium	7.68 (0.78)	6.29 (0.75)	6.91 (0.89)	7.46 (0.75)	7.75 (0.45)	9.51 (2.25)	0.562	0.562
S776	Bilophila	0.07 (0.01) ab	0.03 (0.01) b	0.06 (0.01) ab	0.06 (0.01) ab	0.05 (0.01) ab	0.09 (0.01) a	0.00944	0.0944
S776	Blautia	2.5 (0.26)	2.82 (0.31)	2.6 (0.27)	3.08 (0.29)	2.88 (0.14)	2.73 (0.26)	0.418	0.603778
S776	Butyricicoccus	0.13 (0.02)	0.05 (0.02)	0.12 (0.03)	0.09 (0.02)	0.09 (0.02)	0.15 (0.03)	0.0946	0.3575
S776	Butyricimonas	0.23 (0.07)	0.12 (0.03)	0.2 (0.04)	0.14 (0.04)	0.12 (0.03)	0.18 (0.05)	0.576	0.864
S776	Catenibacterium	0.24 (0.03)	0.34 (0.04)	0.3 (0.05)	0.27 (0.03)	0.27 (0.03)	0.37 (0.11)	0.269	0.342
S776	Christensenellaceae R-7 group	0.31 (0.05) b	0.32 (0.02) ab	0.42 (0.05) ab	0.35 (0.03) ab	0.33 (0.03) ab	0.49 (0.06) a	0.0269	0.0966
S776	Clostridium sensu stricto 1	8.57 (1.17)	6.08 (0.76)	6.69 (1.48)	5.75 (0.83)	6.99 (0.89)	9.44 (1.27)	0.0318	0.3816
S776	Collinsella	0.64 (0.09)	0.47 (0.1)	0.67 (0.15)	0.55 (0.09)	0.61 (0.09)	1.12 (0.48)	0.608	0.7904
S776	Coprococcus 1	2.18 (0.36) ab	2.48 (0.27) ab	2.12 (0.29) ab	2.64 (0.3) a	2.23 (0.3) ab	1.36 (0.19) b	0.0334	0.141333
S776	Coprococcus 2	0 (0)	0 (0)	0 (0)	0 (0)	0 (0)	0 (0)	0.416	0.624
S776	Coprococcus 3	3.19 (0.27)	3.37 (0.31)	3.44 (0.26)	2.96 (0.21)	3.07 (0.14)	2.93 (0.26)	0.254	0.381
S776	Desulfovibrio	0 (0)	0 (0)	0 (0)	0 (0)	0 (0)	0 (0)	NA	NA
S776	Dialister	0.09 (0.02) ab	0.05 (0.01) b	0.08 (0.02) ab	0.08 (0.01) ab	0.14 (0.02) a	0.1 (0.05) b	0.0181	0.0466	*
S776	Dorea	5.1 (0.45) a	4.35 (0.42) ab	4.5 (0.4) ab	3.93 (0.3) b	4.73 (0.28) ab	4.58 (0.3) ab	0.0201	0.0871
S776	Enterobacteriaceae NA	0 (0)	0 (0)	0 (0)	0 (0)	0 (0)	0 (0)	NA	NA
S776	Enterococcus	0 (0)	0 (0)	0 (0)	0 (0)	0 (0)	0 (0)	NA	NA
S776	Enterorhabdus	0.03 (0.01) b	0.04 (0.02) b	0.03 (0.01) b	0.03 (0.01) b	0.04 (0.01) ab	0.09 (0.01) a	0.00438	0.0219	*
S776	Erysipelotrichaceae UCG-003	0 (0)	0 (0)	0 (0)	0 (0)	0 (0)	0 (0)	0.4	0.713143
S776	Escherichia-Shigella	0.72 (0.05)	0.7 (0.09)	0.79 (0.07)	0.6 (0.05)	0.61 (0.08)	0.7 (0.06)	0.195	0.316875
S776	Faecalibacterium	2.72 (0.27) ab	3.73 (0.37) a	3.66 (0.28) a	3.97 (0.32) a	3.07 (0.26) ab	2.07 (0.26) b	0.000357	0.0007735	***
S776	Fusicatenibacter	0.16 (0.03)	0.23 (0.05)	0.2 (0.04)	0.15 (0.04)	0.18 (0.04)	0.13 (0.03)	0.475	0.608625
S776	Fusobacterium	0 (0)	0 (0)	0 (0)	0 (0)	0 (0)	0 (0)	0.541	0.608625
S776	Haemophilus	0 (0)	0 (0)	0 (0)	0 (0)	0 (0)	0 (0)	0.686	0.762222
S776	Holdemanella	0 (0)	0 (0)	0 (0)	0 (0)	0 (0)	0 (0)	NA	NA
S776	Lachnoclostridium	0 (0)	0.01 (0.01)	0.01 (0.01)	0.02 (0.01)	0.04 (0.02)	0.04 (0.01)	0.0696	0.1781
S776	Lachnospira	0 (0)	0 (0)	0 (0)	0.01 (0.01)	0 (0)	0 (0)	0.597	0.6567
S776	Lachnospiraceae NA	0.16 (0.03)	0.1 (0.02)	0.12 (0.03)	0.17 (0.02)	0.2 (0.04)	0.17 (0.02)	0.18	0.432
S776	Lachnospiraceae UCG-004	2.48 (0.34)	2.31 (0.29)	2.43 (0.24)	2.25 (0.21)	2.81 (0.17)	2.15 (0.31)	0.59	0.765818
S776	Megamonas	0 (0)	0 (0)	0 (0)	0 (0)	0 (0)	0 (0)	NA	NA
S776	Negativibacillus	0 (0)	0 (0)	0 (0)	0 (0)	0 (0)	0 (0)	NA	NA
S776	Odoribacter	0.55 (0.16) a	0.33 (0.04) ab	0.5 (0.09) a	0.24 (0.03) b	0.34 (0.04) ab	0.44 (0.08) a	0.00217	0.014105	*
S776	Parabacteroides	1.18 (0.14) ab	1.05 (0.06) ab	1.15 (0.1) ab	1.01 (0.06) ab	0.94 (0.03) b	1.23 (0.08) a	0.0299	0.3432
S776	Paraprevotella	0 (0)	0 (0)	0 (0)	0 (0)	0 (0)	0 (0)	NA	NA
S776	Parasutterella	0.75 (0.05)	0.72 (0.06)	0.69 (0.03)	0.65 (0.05)	0.68 (0.04)	0.74 (0.07)	0.479	0.585444
S776	Phascolarctobacterium	14.81 (1.1) ab	17.64 (1.07) a	15.27 (1.49) ab	16.61 (0.93) ab	13.16 (0.38) b	12.72 (1.22) ab	0.0118	0.1416
S776	Prevotella 7	0 (0)	0 (0)	0 (0)	0 (0)	0 (0)	0 (0)	NA	NA
S776	Prevotella 9	0 (0)	0 (0)	0 (0)	0 (0)	0 (0)	0 (0)	NA	NA
S776	Roseburia	2.16 (0.1)	2.43 (0.15)	2.25 (0.16)	2.57 (0.22)	2.64 (0.14)	2.24 (0.22)	0.15	0.24375
S776	Ruminiclostridium 6	0 (0)	0 (0)	0 (0)	0 (0)	0 (0)	0 (0)	0.687	0.687
S776	Ruminiclostridium 9	0 (0)	0 (0)	0 (0)	0 (0)	0 (0)	0 (0)	0.686	0.762222
S776	Ruminococcaceae NK4A214 group	0.08 (0.02)	0.06 (0.01)	0.06 (0.02)	0.07 (0.02)	0.06 (0.02)	0.08 (0.01)	0.634	0.634
S776	Ruminococcaceae UCG-002	0.64 (0.06)	0.79 (0.07)	0.7 (0.05)	0.71 (0.06)	0.74 (0.06)	0.57 (0.06)	0.235	0.511333
S776	Ruminococcaceae UCG-003	0 (0)	0 (0)	0.01 (0)	0 (0)	0.01 (0.01)	0 (0)	0.405	0.5951
S776	Ruminococcaceae UCG-005	0 (0)	0 (0)	0 (0)	0 (0)	0 (0)	0 (0)	NA	NA
S776	Ruminococcaceae UCG-013	0.04 (0.01)	0.07 (0.01)	0.06 (0.01)	0.07 (0.01)	0.04 (0.01)	0.03 (0.01)	0.121	0.403333
S776	Ruminococcaceae uncultured	0 (0)	0 (0)	0 (0)	0 (0)	0 (0)	0 (0)	NA	NA
S776	Ruminococcus 1	0.06 (0.02)	0.06 (0.02)	0.07 (0.02)	0.05 (0.01)	0.08 (0.01)	0.08 (0.02)	0.586	0.957
S776	Ruminococcus 2	0.83 (0.08)	0.8 (0.09)	0.93 (0.09)	0.81 (0.09)	0.82 (0.1)	0.72 (0.07)	0.349	0.43625
S776	Senegalimassilia	0.06 (0.01) ab	0.02 (0.01) b	0.03 (0.01) ab	0.03 (0.01) ab	0.03 (0.01) ab	0.08 (0.02) a	0.0116	0.0696
S776	Streptococcus	0.09 (0.02) ab	0.06 (0.02) b	0.11 (0.02) ab	0.08 (0.01) ab	0.09 (0.02) ab	0.13 (0.02) a	0.0208	0.2496
S776	Subdoligranulum	0.04 (0.02)	0.1 (0.03)	0.16 (0.04)	0.15 (0.03)	0.17 (0.03)	0.09 (0.04)	0.0391	0.169433
S776	Sutterella	0 (0)	0 (0)	0 (0)	0 (0)	0 (0)	0 (0)	NA	NA
S776	Veillonella	0.3 (0.04)	0.25 (0.03)	0.26 (0.03)	0.28 (0.03)	0.34 (0.04)	0.35 (0.07)	0.495	0.5445
S776	Other	10.86 (0.44)	10.39 (0.69)	10.18 (0.53)	10.88 (0.26)	11.27 (0.36)	11.28 (0.92)	0.406	0.819
S776	[Eubacterium] eligens group	0.01 (0.01)	0 (0)	0.01 (0.01)	0 (0)	0.01 (0.01)	0 (0)	0.707	0.856
S776	[Eubacterium] hallii group	0.62 (0.11)	0.81 (0.17)	0.95 (0.17)	0.79 (0.14)	0.74 (0.16)	0.44 (0.07)	0.194	0.5044
S776	[Ruminococcus] torques group	0.04 (0.02)	0.02 (0.01)	0.02 (0.01)	0.03 (0.01)	0.02 (0.01)	0.03 (0.01)	0.786	0.8646

## Sheet: Table S6
Supplementary Table S6. Effect of landrace and market class on global microbiota composition in terms of Bray-Curtis distance across the Middle American Diversity Panel. Data represent triplicate fermentations of 299 bean genotypes with three microbiotas; permutational multivariate analysis of variance using distance matrices (PERMANOVA) for landrace and market class by microbiota (subject) and a…
Subject	term	Df	SumOfSqs	R2	F	Pr(>F)
All	Landrace	2	1.47376	0.00200717	25.3528	0.01
S768	Landrace	2	0.174935	0.00854889	4.46651	0.02
S770	Landrace	2	1.02009	0.0369007	19.9236	0.01
S776	Landrace	2	1.18314	0.0272887	14.4901	0.01
All	MarketClass	6	3.60657	0.00491191	21.0879	0.01
S768	MarketClass	6	1.36115	0.066518	12.2564	0.01
S770	MarketClass	6	1.68943	0.0611132	11.2391	0.01
S776	MarketClass	6	3.14633	0.0725691	13.4194	0.01

## Sheet: Table S7
Supplementary Table S7. Effect of landrace on diversity metrics in terms of Bray-Curtis distance from the fermented blank and Shannon diversity across the Middle American Diversity Panel. Data represent means and standard errors by subject (microbiota) and across all subjects of triplicate fermentations of 299 bean genotypes by subject and across all subjects; p-values from the Kruskal-Wallis tes…
Subject	Var	Durango	Mesoamerica	Kruskal-Wallis p-value	p.adj	p.adj.signif
All	Bray-Curtis distance from fermented blank	0.49 (0)	0.5 (0)	1.33e-38	2.66e-38	***
S768	Bray-Curtis distance from fermented blank	0.61 (0)	0.61 (0)	0.442	0.442
S770	Bray-Curtis distance from fermented blank	0.53 (0)	0.57 (0)	1.21e-45	4.84e-45	***
S776	Bray-Curtis distance from fermented blank	0.31 (0)	0.34 (0)	3.1e-14	4.13333e-14	***
All	Shannon	3.01 (0.01)	2.94 (0.01)	1.49e-33	2.98e-33	***
S768	Shannon	2.6 (0.01)	2.56 (0.01)	0.000112	0.000112	***
S770	Shannon	3.29 (0)	3.19 (0.01)	4.08e-37	1.632e-36	***
S776	Shannon	3.15 (0.01)	3.06 (0.02)	1.16e-05	1.54667e-05	***

## Sheet: Table S8
Supplementary Table S8. Effect of market class on diversity metrics in terms of Bray-Curtis distance from the fermented blank and Shannon diversity across the Middle American Diversity Panel. Data represent means and standard errors by subject (microbiota) and across all subjects of triplicate fermentations of 299 bean genotypes with three microbiotas; means within row that are marked with differ…
Subject	Var	Pinto	Pink	Great Northern	Small Red	Navy	Black	Kruskal-Wallis p-value	p.adj	p.adj.signif
All	Bray-Curtis distance from fermented blank	0.49 (0) d	0.48 (0.01) cd	0.49 (0.01) d	0.49 (0.01) bc	0.5 (0.01) b	0.5 (0.01) a	2.08e-42	4.16e-42	***
S768	Bray-Curtis distance from fermented blank	0.61 (0) b	0.62 (0) a	0.59 (0) c	0.63 (0) a	0.59 (0) c	0.62 (0) a	4.27e-34	8.54e-34	***
S770	Bray-Curtis distance from fermented blank	0.53 (0) b	0.54 (0.01) b	0.54 (0) b	0.54 (0) b	0.56 (0) a	0.58 (0) a	2.03e-44	4.06e-44	***
S776	Bray-Curtis distance from fermented blank	0.3 (0) c	0.3 (0.01) c	0.33 (0.01) b	0.3 (0) c	0.36 (0.01) a	0.32 (0) b	1.94e-21	3.88e-21	***
All	Shannon	3.02 (0.01) a	3.02 (0.02) a	3 (0.02) a	3.01 (0.02) a	2.95 (0.01) b	2.91 (0.02) c	2.52e-34	2.52e-34	***
S768	Shannon	2.61 (0.01) b	2.59 (0.02) b	2.65 (0.01) a	2.54 (0.01) c	2.63 (0.01) ab	2.49 (0.02) c	2.4e-22	2.4e-22	***
S770	Shannon	3.3 (0.01) a	3.3 (0.02) ab	3.26 (0.01) b	3.29 (0.01) ab	3.2 (0.01) c	3.17 (0.01) c	1.85e-38	1.85e-38	***
S776	Shannon	3.14 (0.02) abc	3.19 (0.03) ab	3.08 (0.02) cd	3.2 (0.03) a	3.01 (0.02) d	3.09 (0.03) bcd	3.6e-08	3.6e-08	***

## Sheet: Table S9
Supplementary Table S9. Effect of landrace on microbiota composition at the genus level across the Middle American Diversity Panel. Data represent mean relative abundance and standard error by subject (microbiota) and across all subjects of triplicate fermentations of 299 bean genotypes with three microbiotas; p-values from the Kruskal-Wallis test were adjusted using the Benjamini-Hochberg method…
Subject	Genus	Durango	Mesoamerica	Kruskal-Wallis p-value	p.adj	p.adj.signif
All	Acidaminococcus	3.12 (0.1)	2.93 (0.14)	0.112	0.153478
All	Agathobacter	0.45 (0.01)	0.41 (0.01)	1.87e-20	1.7017e-19	***
All	Akkermansia	0.06 (0)	0.05 (0)	0.0279	0.042315	*
All	Alistipes	0.91 (0.03)	0.94 (0.04)	4.48e-07	1.1648e-06	***
All	Allisonella	0.06 (0)	0.06 (0)	0.562	0.594674
All	Alloprevotella	0.01 (0)	0.02 (0)	2.31e-07	6.37e-07	***
All	Anaerostipes	1.39 (0.04)	0.96 (0.04)	5.78e-34	2.6299e-32	***
All	Bacteroides	11.54 (0.2)	12.69 (0.31)	7.75e-05	0.000164012	***
All	Bifidobacterium	2.11 (0.05)	2.15 (0.08)	0.341	0.397833
All	Bilophila	0.02 (0)	0.02 (0)	0.403	0.464215
All	Blautia	1.24 (0.02)	1.03 (0.03)	4.9e-30	1.48633e-28	***
All	Butyricicoccus	0.22 (0)	0.21 (0)	0.609	0.637
All	Butyricimonas	0.06 (0)	0.06 (0)	0.632	0.646202
All	Catenibacterium	0.25 (0.01)	0.2 (0.01)	1.11e-14	5.94176e-14	***
All	Christensenellaceae NA	0 (0)	0 (0)	0.323	0.38675
All	Christensenellaceae R-7 group	0.21 (0.01)	0.21 (0.01)	2.32e-11	9.17913e-11	***
All	Clostridium sensu stricto 1	4.04 (0.12)	5.75 (0.24)	9.72e-13	4.42e-12	***
All	Collinsella	0.17 (0)	0.16 (0.01)	8.87e-07	2.24214e-06	***
All	Coprobacter	0 (0)	0 (0)	0.143	0.1859
All	Coprococcus 1	1 (0.02)	0.95 (0.03)	1.23e-08	3.9975e-08	***
All	Coprococcus 2	0.03 (0)	0.02 (0)	9.63e-06	2.247e-05	***
All	Coprococcus 3	2.51 (0.05)	2.15 (0.06)	1.72e-27	3.913e-26	***
All	Desulfovibrio	0.05 (0)	0.05 (0)	0.18	0.220827
All	Dialister	2.17 (0.06)	2.03 (0.09)	0.0755	0.109056
All	Dorea	1.68 (0.04)	1.57 (0.05)	5.5e-19	4.55e-18	***
All	Enterobacteriaceae NA	2.57 (0.09)	2.63 (0.13)	4.63e-05	0.000102763	***
All	Enterococcus	0.09 (0.01)	0.09 (0.01)	0.418	0.469605
All	Enterorhabdus	0.02 (0)	0.01 (0)	0.00203	0.00380714	**
All	Erysipelotrichaceae UCG-003	0.01 (0)	0.01 (0)	0.0917	0.12838
All	Escherichia-Shigella	3.03 (0.1)	2.83 (0.15)	0.642	0.649133
All	Faecalibacterium	4.43 (0.14)	3.35 (0.16)	7.88e-56	7.1708e-54	***
All	Fournierella	0.34 (0.01)	0.22 (0.01)	1.09e-22	1.23987e-21	***
All	Fusicatenibacter	0.13 (0)	0.12 (0.01)	3.98e-15	2.41453e-14	***
All	Fusobacterium	0.05 (0)	0.04 (0)	0.00574	0.010242	*
All	Haemophilus	0 (0)	0 (0)	0.0866	0.123134
All	Holdemanella	0.05 (0)	0.04 (0)	0.0014	0.00276957	**
All	Lachnoclostridium	0.04 (0)	0.06 (0)	7.63e-16	4.9595e-15	***
All	Lachnospira	0.21 (0.01)	0.15 (0.01)	2.84e-16	2.15367e-15	***
All	Lachnospiraceae AC2044 group	0.09 (0)	0.08 (0)	0.562	0.594674
All	Lachnospiraceae FCS020 group	0.02 (0)	0.02 (0)	0.0156	0.0249053	*
All	Lachnospiraceae NA	0.73 (0.03)	0.58 (0.03)	6.5e-10	2.275e-09	***
All	Lachnospiraceae UCG-004	0.89 (0.02)	0.76 (0.02)	1.25e-07	3.55469e-07	***
All	Lachnospiraceae uncultured	0.04 (0)	0.02 (0)	5.87e-24	7.631e-23	***
All	Lactobacillus	0.04 (0.01)	0.05 (0.01)	0.536	0.580667
All	Megamonas	0.52 (0.02)	0.47 (0.03)	0.00782	0.013685	*
All	Megasphaera	3.77 (0.12)	3.42 (0.17)	0.000309	0.000624867	***
All	Mitsuokella	0.04 (0)	0.06 (0)	1.91e-13	9.14789e-13	***
All	Mollicutes RF39 uncultured	0.01 (0)	0 (0)	0.00474	0.0086268	**
All	Muribaculaceae metagenome	0.12 (0)	0.1 (0)	2.52e-06	6.19784e-06	***
All	Odoribacter	0.18 (0)	0.21 (0.01)	0.0541	0.0794048
All	Oscillibacter	0 (0)	0 (0)	0.16	0.202222
All	Parabacteroides	0.5 (0.01)	0.53 (0.01)	0.151	0.193535
All	Paraprevotella	0.08 (0)	0.08 (0)	0.182	0.220827
All	Parasutterella	0.22 (0.01)	0.25 (0.01)	0.0156	0.0249053	*
All	Phascolarctobacterium	7.67 (0.23)	8.86 (0.36)	0.469	0.520476
All	Prevotella 2	0.15 (0)	0.15 (0.01)	0.18	0.220827
All	Prevotella 7	0.48 (0.02)	0.39 (0.02)	0.00205	0.00380714	**
All	Prevotella 9	30.3 (0.48)	29.87 (0.73)	1.02e-12	4.42e-12	***
All	Prevotellaceae NA	0.05 (0)	0.06 (0)	0.116	0.155235
All	Prevotellaceae UCG-001	0.13 (0)	0.15 (0.01)	0.485	0.531747
All	Prevotellaceae UCG-003	0.01 (0)	0 (0)	0.013	0.0215091	*
All	Prevotellaceae uncultured	0.74 (0.02)	0.64 (0.03)	4.06e-07	1.08665e-06	***
All	Rikenellaceae RC9 gut group	0.08 (0)	0.05 (0)	6.59e-09	2.22107e-08	***
All	Roseburia	1.18 (0.02)	1.19 (0.03)	9.26e-05	0.000191514	***
All	Ruminiclostridium 5	0.01 (0)	0.01 (0)	0.0106	0.017863	*
All	Ruminiclostridium 6	0.02 (0)	0.01 (0)	4.51e-06	1.08003e-05	***
All	Ruminiclostridium 9	0.01 (0)	0.01 (0)	0.0394	0.058777
All	Ruminococcaceae NA	0.05 (0)	0.02 (0)	9.17e-25	1.39078e-23	***
All	Ruminococcaceae NK4A214 group	0.1 (0)	0.08 (0)	7.45e-22	7.53278e-21	***
All	Ruminococcaceae UCG-002	0.16 (0)	0.14 (0.01)	3.53e-16	2.471e-15	***
All	Ruminococcaceae UCG-003	0.01 (0)	0.01 (0)	0.0195	0.0305948	*
All	Ruminococcaceae UCG-005	0.13 (0)	0.1 (0)	4.63e-08	1.42567e-07	***
All	Ruminococcaceae UCG-008	0.02 (0)	0.01 (0)	4.7e-08	1.42567e-07	***
All	Ruminococcaceae UCG-013	0.01 (0)	0.01 (0)	0.113	0.153478
All	Ruminococcaceae UCG-014	0.01 (0)	0.01 (0)	0.418	0.469605
All	Ruminococcaceae uncultured	0.06 (0)	0.04 (0)	4.45e-15	2.53094e-14	***
All	Ruminococcus 1	0.03 (0)	0.02 (0)	3.08e-10	1.12112e-09	***
All	Ruminococcus 2	0.12 (0)	0.11 (0.01)	1.69e-10	6.40792e-10	***
All	Senegalimassilia	0.05 (0)	0.05 (0)	0.00994	0.0170668	*
All	Slackia	0 (0)	0 (0)	0.334	0.394727
All	Streptococcus	0.02 (0)	0.03 (0)	0.951	0.951
All	Subdoligranulum	0.11 (0)	0.11 (0)	9.2e-08	2.70065e-07	***
All	Succinivibrio	1.96 (0.07)	2.34 (0.13)	2.34e-14	1.183e-13	***
All	Sutterella	3.34 (0.04)	3.36 (0.06)	0.123	0.162217
All	Veillonella	0.19 (0)	0.24 (0.01)	1.53e-11	6.32864e-11	***
All	Other	0.67 (0.02)	0.64 (0.02)	0.0246	0.0379424	*
All	[Eubacterium] coprostanoligenes group	0.03 (0)	0.03 (0)	0.00154	0.0029817	**
All	[Eubacterium] eligens group	0.14 (0)	0.12 (0.01)	5.15e-05	0.000111583	***
All	[Eubacterium] hallii group	0.39 (0.01)	0.3 (0.02)	6.5e-27	1.183e-25	***
All	[Eubacterium] ventriosum group	0.01 (0)	0.01 (0)	0.626	0.646202
All	[Ruminococcus] torques group	0.05 (0)	0.04 (0)	3.6e-05	8.19e-05	***
S768	Acidaminococcus	9.24 (0.11)	9 (0.17)	0.252	0.441
S768	Agathobacter	0.07 (0)	0.06 (0.01)	0.245	0.441
S768	Akkermansia	0 (0)	0 (0)	0.197	0.427966
S768	Alistipes	0.06 (0)	0.07 (0)	0.428	0.5992
S768	Allisonella	0.18 (0)	0.18 (0.01)	0.219	0.435441
S768	Alloprevotella	0 (0)	0 (0)	NA	NA
S768	Anaerostipes	0 (0)	0 (0)	0.504	0.6615
S768	Bacteroides	8.23 (0.08)	8.32 (0.12)	0.314	0.507231
S768	Bifidobacterium	0.73 (0.04)	0.71 (0.04)	0.234	0.435441
S768	Bilophila	0 (0)	0 (0)	0.144	0.348923
S768	Blautia	0.3 (0.01)	0.26 (0.02)	0.00658	0.044541	*
S768	Butyricicoccus	0.22 (0.01)	0.19 (0.01)	0.00962	0.0550964
S768	Butyricimonas	0 (0)	0 (0)	NA	NA
S768	Catenibacterium	0.01 (0)	0.01 (0)	0.859	0.958034
S768	Christensenellaceae NA	0 (0)	0 (0)	NA	NA
S768	Christensenellaceae R-7 group	0 (0)	0 (0)	0.403	0.577023
S768	Clostridium sensu stricto 1	4.12 (0.12)	4.56 (0.23)	0.0522	0.1827
S768	Collinsella	0.13 (0)	0.12 (0)	0.0318	0.125213
S768	Coprobacter	0 (0)	0 (0)	NA	NA
S768	Coprococcus 1	0.18 (0.01)	0.15 (0.02)	1.27e-17	8.001e-16	***
S768	Coprococcus 2	0 (0)	0 (0)	NA	NA
S768	Coprococcus 3	0.31 (0.01)	0.21 (0.03)	2.16e-12	6.804e-11	***
S768	Desulfovibrio	0 (0)	0 (0)	NA	NA
S768	Dialister	0.12 (0)	0.12 (0.01)	0.22	0.435441
S768	Dorea	0.35 (0.02)	0.3 (0.03)	0.000221	0.001989	**
S768	Enterobacteriaceae NA	0.15 (0.01)	0.15 (0.01)	0.171	0.399
S768	Enterococcus	0.26 (0.03)	0.27 (0.04)	0.802	0.935667
S768	Enterorhabdus	0.01 (0)	0.01 (0)	0.0288	0.125213
S768	Erysipelotrichaceae UCG-003	0 (0)	0 (0)	0.331	0.521325
S768	Escherichia-Shigella	8.68 (0.13)	8.27 (0.3)	5.12e-05	0.00064512	***
S768	Faecalibacterium	0.17 (0.01)	0.2 (0.04)	6.58e-05	0.0006909	***
S768	Fournierella	0 (0)	0 (0)	NA	NA
S768	Fusicatenibacter	0.01 (0)	0 (0)	0.0483	0.178994
S768	Fusobacterium	0.14 (0)	0.12 (0.01)	0.0122	0.06405
S768	Haemophilus	0 (0)	0 (0)	0.363	0.5445
S768	Holdemanella	0.1 (0)	0.09 (0)	0.0766	0.2298
S768	Lachnoclostridium	0.05 (0)	0.08 (0)	3.29e-10	5.18175e-09	***
S768	Lachnospira	0.02 (0)	0.02 (0)	0.0984	0.281782
S768	Lachnospiraceae AC2044 group	0 (0)	0 (0)	NA	NA
S768	Lachnospiraceae FCS020 group	0 (0)	0 (0)	0.144	0.348923
S768	Lachnospiraceae NA	0 (0)	0 (0)	0.868	0.958034
S768	Lachnospiraceae UCG-004	0.15 (0.01)	0.17 (0.02)	0.359	0.5445
S768	Lachnospiraceae uncultured	0 (0)	0 (0)	NA	NA
S768	Lactobacillus	0 (0)	0 (0)	NA	NA
S768	Megamonas	1.55 (0.03)	1.44 (0.04)	0.0312	0.125213
S768	Megasphaera	11.16 (0.13)	10.53 (0.19)	0.00707	0.044541	*
S768	Mitsuokella	0 (0)	0 (0)	NA	NA
S768	Mollicutes RF39 uncultured	0 (0)	0 (0)	NA	NA
S768	Muribaculaceae metagenome	0 (0)	0 (0)	NA	NA
S768	Odoribacter	0.05 (0)	0.05 (0)	0.446	0.610826
S768	Oscillibacter	0 (0)	0 (0)	NA	NA
S768	Parabacteroides	0.5 (0.01)	0.5 (0.01)	0.843	0.958034
S768	Paraprevotella	0.25 (0.01)	0.24 (0.01)	0.575	0.720176
S768	Parasutterella	0 (0)	0 (0)	0.643	0.779019
S768	Phascolarctobacterium	2.06 (0.04)	2.13 (0.12)	0.23	0.435441
S768	Prevotella 2	0 (0)	0 (0)	NA	NA
S768	Prevotella 7	1.38 (0.02)	1.14 (0.03)	9.78e-11	2.0538e-09	***
S768	Prevotella 9	46.6 (0.26)	47.81 (0.5)	0.00159	0.0125212	*
S768	Prevotellaceae NA	0 (0)	0 (0)	NA	NA
S768	Prevotellaceae UCG-001	0 (0)	0 (0)	NA	NA
S768	Prevotellaceae UCG-003	0 (0)	0 (0)	NA	NA
S768	Prevotellaceae uncultured	0 (0)	0 (0)	NA	NA
S768	Rikenellaceae RC9 gut group	0 (0)	0 (0)	NA	NA
S768	Roseburia	0.14 (0)	0.13 (0.01)	0.0572	0.189663
S768	Ruminiclostridium 5	0 (0)	0 (0)	0.937	0.967721
S768	Ruminiclostridium 6	0 (0)	0 (0)	NA	NA
S768	Ruminiclostridium 9	0 (0)	0 (0)	0.583	0.720176
S768	Ruminococcaceae NA	0 (0)	0 (0)	NA	NA
S768	Ruminococcaceae NK4A214 group	0 (0)	0 (0)	0.267	0.442658
S768	Ruminococcaceae UCG-002	0.01 (0)	0.01 (0)	0.122	0.334174
S768	Ruminococcaceae UCG-003	0 (0)	0 (0)	0.471	0.63134
S768	Ruminococcaceae UCG-005	0 (0)	0 (0)	NA	NA
S768	Ruminococcaceae UCG-008	0 (0)	0 (0)	NA	NA
S768	Ruminococcaceae UCG-013	0 (0)	0 (0)	0.235	0.435441
S768	Ruminococcaceae UCG-014	0 (0)	0 (0)	NA	NA
S768	Ruminococcaceae uncultured	0 (0)	0 (0)	0.068	0.2142
S768	Ruminococcus 1	0 (0)	0 (0)	NA	NA
S768	Ruminococcus 2	0 (0)	0 (0)	0.264	0.442658
S768	Senegalimassilia	0 (0)	0 (0)	0.973	0.973
S768	Slackia	0.01 (0)	0.01 (0)	0.882	0.958034
S768	Streptococcus	0.01 (0)	0.01 (0)	0.667	0.792849
S768	Subdoligranulum	0.02 (0)	0.02 (0)	0.392	0.574326
S768	Succinivibrio	0 (0)	0 (0)	NA	NA
S768	Sutterella	1.71 (0.02)	1.72 (0.04)	0.914	0.9597
S768	Veillonella	0.13 (0)	0.12 (0.01)	0.0228	0.110492
S768	Other	0.42 (0.02)	0.45 (0.05)	0.561	0.720176
S768	[Eubacterium] coprostanoligenes group	0 (0)	0 (0)	NA	NA
S768	[Eubacterium] eligens group	0 (0)	0 (0)	0.901	0.9597
S768	[Eubacterium] hallii group	0 (0)	0 (0)	0.959	0.973
S768	[Eubacterium] ventriosum group	0.01 (0)	0 (0)	0.139	0.348923
S768	[Ruminococcus] torques group	0 (0)	0 (0)	0.188	0.423
S770	Acidaminococcus	0 (0)	0 (0)	NA	NA
S770	Agathobacter	0.57 (0.01)	0.46 (0.01)	1.19e-22	7.41462e-22	***
S770	Akkermansia	0.16 (0)	0.17 (0)	0.0881	0.115098
S770	Alistipes	0.21 (0)	0.18 (0)	1.67e-10	5.4108e-10	***
S770	Allisonella	0 (0)	0 (0)	NA	NA
S770	Alloprevotella	0.04 (0)	0.07 (0)	8.44e-15	3.25543e-14	***
S770	Anaerostipes	3.53 (0.05)	2.53 (0.06)	9.15e-38	3.70575e-36	***
S770	Bacteroides	3.54 (0.03)	3.65 (0.05)	0.0317	0.0466855	*
S770	Bifidobacterium	1.91 (0.08)	1.87 (0.13)	0.0665	0.0928707
S770	Bilophila	0 (0)	0 (0)	0.318	0.352849
S770	Blautia	1.74 (0.02)	1.19 (0.03)	2.69e-46	2.1789e-44	***
S770	Butyricicoccus	0.23 (0.01)	0.21 (0.01)	0.0414	0.0598821
S770	Butyricimonas	0.02 (0)	0.02 (0)	0.672	0.72576
S770	Catenibacterium	0.4 (0.01)	0.28 (0.01)	2.67e-23	1.80225e-22	***
S770	Christensenellaceae NA	0.01 (0)	0.01 (0)	0.258	0.29662
S770	Christensenellaceae R-7 group	0.16 (0)	0.12 (0)	1.17e-15	4.98789e-15	***
S770	Clostridium sensu stricto 1	0.77 (0.09)	1.08 (0.1)	1.32e-05	2.673e-05	***
S770	Collinsella	0.12 (0)	0.1 (0.01)	3.05e-07	7.96935e-07	***
S770	Coprobacter	0 (0)	0 (0)	NA	NA
S770	Coprococcus 1	1.95 (0.02)	2.1 (0.03)	4.85e-05	8.92841e-05	***
S770	Coprococcus 2	0.05 (0)	0.03 (0)	1.96e-05	3.78e-05	***
S770	Coprococcus 3	3.77 (0.05)	2.73 (0.08)	4.19e-29	4.24238e-28	***
S770	Desulfovibrio	0.16 (0)	0.17 (0)	0.0097	0.015714	*
S770	Dialister	6.11 (0.04)	6.15 (0.06)	0.26	0.29662
S770	Dorea	1.77 (0.02)	1.4 (0.03)	8.93e-25	6.57573e-24	***
S770	Enterobacteriaceae NA	7.37 (0.14)	8.1 (0.17)	1.72e-06	3.98057e-06	***
S770	Enterococcus	0 (0)	0 (0)	0.698	0.743921
S770	Enterorhabdus	0.01 (0)	0 (0)	0.124	0.159429
S770	Erysipelotrichaceae UCG-003	0.02 (0)	0.01 (0)	0.00386	0.00665234	**
S770	Escherichia-Shigella	0 (0)	0 (0)	0.2	0.245418
S770	Faecalibacterium	0.96 (0.03)	0.53 (0.03)	6.9e-37	1.863e-35	***
S770	Fournierella	0.99 (0.02)	0.7 (0.02)	4.32e-30	5.967e-29	***
S770	Fusicatenibacter	0.16 (0)	0.11 (0)	1.56e-21	9.02571e-21	***
S770	Fusobacterium	0 (0)	0 (0)	NA	NA
S770	Haemophilus	0 (0)	0 (0)	0.459	0.502419
S770	Holdemanella	0.05 (0)	0.04 (0)	0.00328	0.00577565	**
S770	Lachnoclostridium	0.04 (0)	0.05 (0)	1.1e-05	2.28462e-05	***
S770	Lachnospira	0.49 (0.01)	0.34 (0.01)	4.42e-30	5.967e-29	***
S770	Lachnospiraceae AC2044 group	0.27 (0.01)	0.26 (0.01)	0.87	0.880875
S770	Lachnospiraceae FCS020 group	0.02 (0)	0.01 (0)	3.14e-08	9.08357e-08	***
S770	Lachnospiraceae NA	1.92 (0.07)	1.64 (0.06)	2.35e-06	5.2875e-06	***
S770	Lachnospiraceae UCG-004	0.71 (0.01)	0.69 (0.02)	0.23	0.273971
S770	Lachnospiraceae uncultured	0.1 (0.01)	0.05 (0.01)	2.3e-18	1.09588e-17	***
S770	Lactobacillus	0.13 (0.02)	0.16 (0.04)	0.0554	0.0787263
S770	Megamonas	0 (0)	0 (0)	NA	NA
S770	Megasphaera	0 (0)	0 (0)	NA	NA
S770	Mitsuokella	0.13 (0)	0.18 (0)	4.97e-25	4.0257e-24	***
S770	Mollicutes RF39 uncultured	0.02 (0)	0.01 (0)	0.00416	0.00687673	**
S770	Muribaculaceae metagenome	0.35 (0)	0.3 (0.01)	1.72e-06	3.98057e-06	***
S770	Odoribacter	0.12 (0)	0.11 (0)	0.023	0.0351509	*
S770	Oscillibacter	0 (0)	0 (0)	0.203	0.245418
S770	Parabacteroides	0.1 (0)	0.09 (0)	0.0684	0.0939051
S770	Paraprevotella	0 (0)	0 (0)	NA	NA
S770	Parasutterella	0 (0)	0 (0)	0.16	0.2025
S770	Phascolarctobacterium	0 (0)	0 (0)	0.798	0.818203
S770	Prevotella 2	0.43 (0.01)	0.47 (0.01)	0.0219	0.0341135	*
S770	Prevotella 7	0 (0)	0 (0)	0.021	0.0333529	*
S770	Prevotella 9	42.6 (0.29)	45.14 (0.4)	1.9e-14	6.6913e-14	***
S770	Prevotellaceae NA	0 (0)	0 (0)	NA	NA
S770	Prevotellaceae UCG-001	0 (0)	0 (0)	NA	NA
S770	Prevotellaceae UCG-003	0.02 (0)	0.02 (0)	0.0283	0.04245	*
S770	Prevotellaceae uncultured	2.18 (0.02)	2.02 (0.03)	1.95e-07	5.44655e-07	***
S770	Rikenellaceae RC9 gut group	0.22 (0.01)	0.17 (0.01)	5.18e-11	1.74825e-10	***
S770	Roseburia	1.56 (0.02)	1.44 (0.02)	4.23e-07	1.07072e-06	***
S770	Ruminiclostridium 5	0 (0)	0 (0)	0.0741	0.0995902
S770	Ruminiclostridium 6	0.05 (0)	0.03 (0)	0.000143	0.0002574	***
S770	Ruminiclostridium 9	0 (0)	0 (0)	0.075	0.0995902
S770	Ruminococcaceae NA	0.16 (0)	0.07 (0.01)	3.4e-32	6.885e-31	***
S770	Ruminococcaceae NK4A214 group	0.23 (0)	0.18 (0.01)	5.73e-20	3.0942e-19	***
S770	Ruminococcaceae UCG-002	0.07 (0)	0.05 (0)	1.25e-06	3.06818e-06	***
S770	Ruminococcaceae UCG-003	0 (0)	0 (0)	0.785	0.815192
S770	Ruminococcaceae UCG-005	0.35 (0.01)	0.27 (0.01)	4.92e-16	2.214e-15	***
S770	Ruminococcaceae UCG-008	0.05 (0)	0.04 (0)	2.52e-09	7.56e-09	***
S770	Ruminococcaceae UCG-013	0.01 (0)	0 (0)	4.3e-06	9.16579e-06	***
S770	Ruminococcaceae UCG-014	0 (0)	0 (0)	0.192	0.239262
S770	Ruminococcaceae uncultured	0 (0)	0 (0)	NA	NA
S770	Ruminococcus 1	0.05 (0)	0.02 (0)	2.35e-10	7.32115e-10	***
S770	Ruminococcus 2	0.05 (0.01)	0.02 (0.01)	1.17e-14	4.30773e-14	***
S770	Senegalimassilia	0.08 (0)	0.06 (0)	2.82e-05	5.31209e-05	***
S770	Slackia	0 (0)	0 (0)	0.882	0.882
S770	Streptococcus	0 (0)	0 (0)	0.268	0.3015
S770	Subdoligranulum	0.09 (0)	0.06 (0)	6.57e-19	3.32606e-18	***
S770	Succinivibrio	5.73 (0.11)	7.37 (0.22)	2.1e-26	1.89e-25	***
S770	Sutterella	3.04 (0.02)	3.06 (0.03)	0.727	0.764766
S770	Veillonella	0.15 (0)	0.21 (0.01)	1.27e-15	5.1435e-15	***
S770	Other	0.97 (0.04)	0.83 (0.04)	0.00403	0.00680063	**
S770	[Eubacterium] coprostanoligenes group	0.03 (0)	0.01 (0)	2.64e-07	7.128e-07	***
S770	[Eubacterium] eligens group	0.38 (0.01)	0.34 (0.01)	1.45e-05	2.86463e-05	***
S770	[Eubacterium] hallii group	0.19 (0.01)	0.09 (0.01)	2.56e-29	2.96229e-28	***
S770	[Eubacterium] ventriosum group	0 (0)	0 (0)	0.258	0.29662
S770	[Ruminococcus] torques group	0.12 (0)	0.1 (0)	2.77e-06	6.06405e-06	***
S776	Acidaminococcus	0 (0)	0 (0)	NA	NA
S776	Agathobacter	0.72 (0.01)	0.67 (0.02)	2.3e-05	9.06471e-05	***
S776	Akkermansia	0 (0)	0 (0)	NA	NA
S776	Alistipes	2.56 (0.03)	2.41 (0.04)	0.0026	0.00829524	**
S776	Allisonella	0 (0)	0 (0)	NA	NA
S776	Alloprevotella	0 (0)	0 (0)	NA	NA
S776	Anaerostipes	0.57 (0.02)	0.42 (0.02)	2.35e-06	1.21115e-05	***
S776	Bacteroides	23.56 (0.21)	24.69 (0.33)	0.000273	0.000962684	***
S776	Bifidobacterium	3.78 (0.1)	3.7 (0.13)	0.318	0.443875
S776	Bilophila	0.07 (0)	0.07 (0)	0.401	0.516673
S776	Blautia	1.71 (0.05)	1.57 (0.06)	0.00346	0.0093532	**
S776	Butyricicoccus	0.2 (0.01)	0.24 (0.01)	0.000163	0.000606722	***
S776	Butyricimonas	0.15 (0)	0.15 (0.01)	0.81	0.861429
S776	Catenibacterium	0.35 (0.01)	0.31 (0.01)	0.00858	0.0205307	*
S776	Christensenellaceae NA	0 (0)	0 (0)	NA	NA
S776	Christensenellaceae R-7 group	0.5 (0.01)	0.49 (0.01)	0.116	0.189561
S776	Clostridium sensu stricto 1	7.42 (0.3)	10.97 (0.52)	1.69e-09	2.2646e-08	***
S776	Collinsella	0.26 (0.01)	0.25 (0.01)	0.236	0.343739
S776	Coprobacter	0.01 (0)	0.01 (0)	0.466	0.557536
S776	Coprococcus 1	0.84 (0.02)	0.65 (0.02)	1.44e-07	1.072e-06	***
S776	Coprococcus 2	0.03 (0)	0.03 (0)	0.0487	0.0932257
S776	Coprococcus 3	3.49 (0.09)	3.39 (0.11)	0.367	0.49178
S776	Desulfovibrio	0 (0)	0 (0)	NA	NA
S776	Dialister	0.12 (0)	0.11 (0)	0.00461	0.0118796	*
S776	Dorea	2.98 (0.08)	2.89 (0.1)	0.106	0.182103
S776	Enterobacteriaceae NA	0.01 (0)	0.02 (0)	1.03e-07	8.62625e-07	***
S776	Enterococcus	0 (0)	0.01 (0)	9.94e-06	4.16238e-05	***
S776	Enterorhabdus	0.03 (0)	0.03 (0)	0.197	0.299977
S776	Erysipelotrichaceae UCG-003	0 (0)	0 (0)	0.0802	0.145227
S776	Escherichia-Shigella	0.31 (0.01)	0.39 (0.02)	5.56e-06	2.48347e-05	***
S776	Faecalibacterium	12.63 (0.2)	8.71 (0.28)	3.66e-26	2.4522e-24	***
S776	Fournierella	0 (0)	0 (0)	NA	NA
S776	Fusicatenibacter	0.24 (0.01)	0.24 (0.01)	0.207	0.3082
S776	Fusobacterium	0 (0)	0 (0)	NA	NA
S776	Haemophilus	0 (0)	0 (0)	0.466	0.557536
S776	Holdemanella	0 (0)	0 (0)	NA	NA
S776	Lachnoclostridium	0.03 (0)	0.04 (0)	0.00282	0.00858818	**
S776	Lachnospira	0.09 (0)	0.09 (0.01)	0.476	0.559509
S776	Lachnospiraceae AC2044 group	0 (0)	0 (0)	NA	NA
S776	Lachnospiraceae FCS020 group	0.04 (0)	0.04 (0)	0.465	0.557536
S776	Lachnospiraceae NA	0.23 (0.01)	0.17 (0.01)	7.04e-07	4.288e-06	***
S776	Lachnospiraceae UCG-004	1.85 (0.03)	1.37 (0.05)	8.96e-17	2.00107e-15	***
S776	Lachnospiraceae uncultured	0.03 (0)	0.02 (0)	9.78e-08	8.62625e-07	***
S776	Lactobacillus	0 (0)	0 (0)	NA	NA
S776	Megamonas	0 (0)	0 (0)	NA	NA
S776	Megasphaera	0 (0)	0 (0)	0.175	0.272674
S776	Mitsuokella	0 (0)	0 (0)	NA	NA
S776	Mollicutes RF39 uncultured	0 (0)	0 (0)	NA	NA
S776	Muribaculaceae metagenome	0 (0)	0 (0)	NA	NA
S776	Odoribacter	0.39 (0.01)	0.44 (0.01)	1.5e-06	8.375e-06	***
S776	Oscillibacter	0.01 (0)	0.01 (0)	0.981	0.981
S776	Parabacteroides	0.94 (0.01)	0.94 (0.02)	0.641	0.715783
S776	Paraprevotella	0 (0)	0 (0)	NA	NA
S776	Parasutterella	0.67 (0.01)	0.71 (0.01)	0.00189	0.0063315	**
S776	Phascolarctobacterium	21.75 (0.26)	22.84 (0.4)	0.0142	0.0328069	*
S776	Prevotella 2	0 (0)	0 (0)	NA	NA
S776	Prevotella 7	0.05 (0)	0.06 (0)	0.115	0.189561
S776	Prevotella 9	0 (0)	0 (0)	0.00507	0.0125811	*
S776	Prevotellaceae NA	0.15 (0)	0.16 (0.01)	0.664	0.729311
S776	Prevotellaceae UCG-001	0.39 (0.01)	0.41 (0.01)	0.424	0.536
S776	Prevotellaceae UCG-003	0 (0)	0 (0)	NA	NA
S776	Prevotellaceae uncultured	0 (0)	0 (0)	NA	NA
S776	Rikenellaceae RC9 gut group	0 (0)	0 (0)	NA	NA
S776	Roseburia	1.87 (0.05)	1.92 (0.07)	0.903	0.945328
S776	Ruminiclostridium 5	0.01 (0)	0.01 (0)	0.0697	0.129719
S776	Ruminiclostridium 6	0.01 (0)	0 (0)	0.00349	0.0093532	**
S776	Ruminiclostridium 9	0.03 (0)	0.02 (0)	0.0299	0.0607061
S776	Ruminococcaceae NA	0 (0)	0 (0)	NA	NA
S776	Ruminococcaceae NK4A214 group	0.08 (0)	0.06 (0)	5.32e-07	3.5644e-06	***
S776	Ruminococcaceae UCG-002	0.41 (0.01)	0.34 (0.01)	7.75e-12	1.29813e-10	***
S776	Ruminococcaceae UCG-003	0.02 (0)	0.02 (0)	0.0355	0.0699559
S776	Ruminococcaceae UCG-005	0.03 (0)	0.03 (0)	0.954	0.970485
S776	Ruminococcaceae UCG-008	0 (0)	0 (0)	NA	NA
S776	Ruminococcaceae UCG-013	0.02 (0)	0.02 (0)	0.386	0.507098
S776	Ruminococcaceae UCG-014	0.03 (0)	0.03 (0)	0.301	0.429085
S776	Ruminococcaceae uncultured	0.18 (0)	0.11 (0.01)	4.09e-21	1.37015e-19	***
S776	Ruminococcus 1	0.04 (0)	0.04 (0)	0.0244	0.0544933
S776	Ruminococcus 2	0.31 (0.01)	0.3 (0.02)	0.00309	0.0090013	**
S776	Senegalimassilia	0.07 (0)	0.08 (0)	0.361	0.49178
S776	Slackia	0 (0)	0 (0)	NA	NA
S776	Streptococcus	0.06 (0)	0.07 (0)	0.518	0.598379
S776	Subdoligranulum	0.23 (0.01)	0.24 (0.01)	0.637	0.715783
S776	Succinivibrio	0 (0)	0 (0)	NA	NA
S776	Sutterella	5.36 (0.08)	5.1 (0.1)	0.0282	0.0590437
S776	Veillonella	0.3 (0.01)	0.37 (0.01)	3.91e-09	4.36617e-08	***
S776	Other	0.61 (0.02)	0.65 (0.03)	0.68	0.734839
S776	[Eubacterium] coprostanoligenes group	0.07 (0)	0.07 (0)	0.956	0.970485
S776	[Eubacterium] eligens group	0.03 (0)	0.03 (0)	0.0926	0.163268
S776	[Eubacterium] hallii group	1.01 (0.03)	0.76 (0.04)	4.59e-06	2.19664e-05	***
S776	[Eubacterium] ventriosum group	0.01 (0)	0.02 (0)	0.138	0.220143
S776	[Ruminococcus] torques group	0.03 (0)	0.03 (0)	0.027	0.0583548

## Sheet: Table S10
Supplementary Table S10. Effect of market class on microbiota composition at the genus level across the Middle American Diversity Panel. Data represent mean relative abundance and standard error by subject (microbiota) and across all subjects of triplicate fermentations of 299 bean genotypes with three microbiotas; means within row that are marked with different letters are significantly differen…
Subject	Genus	Great Northern	Navy	Pinto	Small Red	Pink	Black	Kruskal-Wallis p-value	p.adj	p.adj.signif
All	Acidaminococcus	3.48 (0.23) a	3.15 (0.23) a	3.12 (0.15) a	2.85 (0.23) b	2.79 (0.27) b	2.76 (0.2) b	6.98e-11	1.58795e-10	***
All	Agathobacter	0.4 (0.01) b	0.36 (0.01) c	0.45 (0.01) a	0.48 (0.02) a	0.49 (0.02) a	0.43 (0.02) b	2.02e-41	4.5955e-40	***
All	Akkermansia	0.06 (0) ab	0.06 (0) a	0.06 (0) ab	0.05 (0) ab	0.05 (0) b	0.05 (0) ab	0.00871	0.0110085	*
All	Alistipes	0.92 (0.05) a	0.93 (0.05) b	0.87 (0.04) a	0.96 (0.07) ab	1 (0.08) ab	0.94 (0.05) b	5.34e-06	8.23627e-06	***
All	Allisonella	0.07 (0) a	0.07 (0) a	0.06 (0) ab	0.05 (0) c	0.06 (0.01) abc	0.05 (0) bc	1.96e-06	3.24291e-06	***
All	Alloprevotella	0.02 (0) ab	0.03 (0) a	0.01 (0) d	0.01 (0) cd	0.01 (0) d	0.02 (0) bc	4.38e-12	1.24556e-11	***
All	Anaerostipes	1.25 (0.07) b	0.9 (0.05) d	1.44 (0.06) a	1.41 (0.09) a	1.46 (0.12) a	0.94 (0.06) c	1.83e-41	4.5955e-40	***
All	Bacteroides	11.92 (0.4) a	12.8 (0.45) a	11.21 (0.28) b	11.71 (0.52) c	11.9 (0.62) bc	12.84 (0.48) b	1.01e-26	7.07e-26	***
All	Bifidobacterium	1.95 (0.11) b	2.01 (0.1) b	2.06 (0.07) b	2.11 (0.11) b	2.65 (0.21) a	2.25 (0.12) b	2.65e-06	4.2307e-06	***
All	Bilophila	0.02 (0)	0.03 (0)	0.02 (0)	0.02 (0)	0.02 (0)	0.02 (0)	0.577	0.589966
All	Blautia	1.13 (0.04) c	0.95 (0.04) d	1.24 (0.03) b	1.33 (0.06) b	1.36 (0.07) a	1.06 (0.04) d	1.03e-37	1.17162e-36	***
All	Butyricicoccus	0.22 (0.01)	0.22 (0.01)	0.22 (0.01)	0.23 (0.01)	0.2 (0.01)	0.21 (0.01)	0.116	0.13362
All	Butyricimonas	0.06 (0)	0.06 (0)	0.05 (0)	0.05 (0)	0.06 (0.01)	0.06 (0)	0.0288	0.034944	*
All	Catenibacterium	0.21 (0.01) b	0.19 (0.01) c	0.26 (0.01) a	0.26 (0.01) a	0.31 (0.02) a	0.21 (0.01) bc	1.91e-17	6.685e-17	***
All	Christensenellaceae NA	0 (0)	0 (0)	0 (0)	0 (0)	0 (0)	0 (0)	0.862	0.871578
All	Christensenellaceae R-7 group	0.19 (0.01) d	0.19 (0.01) d	0.21 (0.01) bc	0.24 (0.01) ab	0.25 (0.02) a	0.23 (0.01) c	5.13e-31	4.24391e-30	***
All	Clostridium sensu stricto 1	6.03 (0.36) a	7.08 (0.42) a	3.63 (0.15) b	2.81 (0.17) c	3.4 (0.36) c	4.8 (0.29) b	1.98e-41	4.5955e-40	***
All	Collinsella	0.16 (0.01) cd	0.15 (0.01) d	0.16 (0) b	0.17 (0.01) bc	0.21 (0.01) a	0.16 (0.01) d	5.35e-13	1.62283e-12	***
All	Coprobacter	0 (0)	0 (0)	0 (0)	0 (0)	0 (0)	0 (0)	0.302	0.327167
All	Coprococcus 1	0.98 (0.04) ab	0.99 (0.05) bc	1.02 (0.03) a	1 (0.04) ab	0.95 (0.05) ab	0.88 (0.04) c	7.33e-10	1.55123e-09	***
All	Coprococcus 2	0.02 (0) bc	0.01 (0) c	0.03 (0) a	0.03 (0) a	0.03 (0) a	0.02 (0) ab	3.86e-13	1.21124e-12	***
All	Coprococcus 3	2.43 (0.1) b	2.14 (0.1) c	2.57 (0.07) a	2.55 (0.11) ab	2.36 (0.13) ab	2.15 (0.1) c	1.22e-27	9.25167e-27	***
All	Desulfovibrio	0.06 (0) ab	0.06 (0) a	0.06 (0) ab	0.05 (0) b	0.05 (0.01) b	0.05 (0) ab	0.00517	0.006721	**
All	Dialister	2.16 (0.13) c	2.17 (0.14) bc	2.23 (0.09) a	2.07 (0.15) a	2.06 (0.19) a	1.83 (0.13) ab	8.53e-12	2.08821e-11	***
All	Dorea	1.62 (0.07) a	1.61 (0.08) b	1.69 (0.05) a	1.69 (0.09) ab	1.72 (0.11) a	1.53 (0.07) c	3.04e-21	1.25745e-20	***
All	Enterobacteriaceae NA	3.02 (0.2) a	2.99 (0.2) a	2.69 (0.13) b	2.12 (0.19) c	1.87 (0.2) c	2.35 (0.18) b	1.31e-40	2.3842e-39	***
All	Enterococcus	0.11 (0.03) a	0.09 (0.01) a	0.08 (0.01) a	0.05 (0.01) b	0.12 (0.04) ab	0.09 (0.03) ab	1.36e-05	1.99613e-05	***
All	Enterorhabdus	0.01 (0) bc	0.02 (0) bc	0.02 (0) ab	0.02 (0) bc	0.02 (0) a	0.01 (0) c	4.73e-06	7.42121e-06	***
All	Erysipelotrichaceae UCG-003	0.01 (0)	0.01 (0)	0.01 (0)	0.01 (0)	0.01 (0)	0 (0)	0.323	0.3458
All	Escherichia-Shigella	3.33 (0.2) a	3 (0.19) a	3.08 (0.16) b	2.68 (0.2) bc	2.79 (0.25) bc	2.69 (0.26) c	1.06e-21	4.59333e-21	***
All	Faecalibacterium	3.22 (0.23) d	2.45 (0.18) e	4.44 (0.21) b	5.2 (0.37) a	5.73 (0.47) a	4.03 (0.27) c	1.19e-157	1.0829e-155	***
All	Fournierella	0.32 (0.02) a	0.23 (0.02) b	0.35 (0.02) a	0.34 (0.03) a	0.35 (0.04) a	0.18 (0.02) b	2e-22	9.57895e-22	***
All	Fusicatenibacter	0.13 (0.01) b	0.12 (0.01) c	0.13 (0) b	0.14 (0.01) ab	0.16 (0.01) a	0.11 (0.01) c	2.28e-19	9.02087e-19	***
All	Fusobacterium	0.06 (0.01) a	0.05 (0) ab	0.05 (0) b	0.03 (0) c	0.03 (0) c	0.03 (0) c	2.98e-22	1.3559e-21	***
All	Haemophilus	0 (0)	0 (0)	0 (0)	0 (0)	0 (0)	0 (0)	0.212	0.232434
All	Holdemanella	0.06 (0) a	0.05 (0) ab	0.05 (0) b	0.04 (0) bc	0.06 (0) a	0.03 (0) c	8.28e-12	2.08821e-11	***
All	Lachnoclostridium	0.04 (0) bc	0.06 (0) a	0.04 (0) c	0.04 (0) c	0.03 (0) c	0.05 (0) b	5.36e-18	1.95104e-17	***
All	Lachnospira	0.23 (0.01) a	0.16 (0.01) b	0.19 (0.01) b	0.22 (0.01) a	0.2 (0.02) a	0.13 (0.01) c	1.36e-25	8.84e-25	***
All	Lachnospiraceae AC2044 group	0.09 (0.01)	0.08 (0.01)	0.1 (0.01)	0.09 (0.01)	0.09 (0.01)	0.08 (0.01)	0.0577	0.0681909
All	Lachnospiraceae FCS020 group	0.02 (0) b	0.01 (0) b	0.02 (0) b	0.03 (0) a	0.03 (0) a	0.02 (0) b	1.16e-05	1.73049e-05	***
All	Lachnospiraceae NA	0.71 (0.07) bc	0.58 (0.05) c	0.77 (0.05) a	0.68 (0.06) a	0.71 (0.07) a	0.58 (0.04) b	2.7e-18	1.02375e-17	***
All	Lachnospiraceae UCG-004	0.78 (0.04) b	0.73 (0.03) b	0.88 (0.03) a	0.94 (0.05) a	1.02 (0.07) a	0.77 (0.04) b	4.86e-10	1.053e-09	***
All	Lachnospiraceae uncultured	0.02 (0) c	0.01 (0) d	0.04 (0) b	0.05 (0.01) b	0.07 (0.01) a	0.02 (0) cd	5.62e-39	8.52367e-38	***
All	Lactobacillus	0.06 (0.02)	0.04 (0.01)	0.04 (0.01)	0.03 (0)	0.07 (0.02)	0.07 (0.03)	0.476	0.503674
All	Megamonas	0.6 (0.05) a	0.53 (0.04) a	0.5 (0.03) a	0.5 (0.05) a	0.53 (0.06) a	0.41 (0.03) b	1.39e-06	2.4325e-06	***
All	Megasphaera	3.37 (0.22) b	3.25 (0.23) b	3.82 (0.18) a	4.05 (0.32) a	3.99 (0.39) a	3.54 (0.25) b	5.91e-08	1.14428e-07	***
All	Mitsuokella	0.04 (0) b	0.06 (0) a	0.04 (0) b	0.04 (0) b	0.04 (0) b	0.06 (0) a	4.43e-11	1.03367e-10	***
All	Mollicutes RF39 uncultured	0.01 (0)	0 (0)	0.01 (0)	0.01 (0)	0.01 (0)	0 (0)	0.0831	0.09695
All	Muribaculaceae metagenome	0.1 (0.01) cd	0.09 (0.01) d	0.13 (0.01) ab	0.12 (0.01) a	0.12 (0.01) ab	0.1 (0.01) bc	1.15e-10	2.55244e-10	***
All	Odoribacter	0.19 (0.01) ab	0.21 (0.01) a	0.18 (0.01) ab	0.18 (0.01) bc	0.17 (0.01) c	0.21 (0.01) bc	4.61e-05	6.55484e-05	***
All	Oscillibacter	0 (0)	0 (0)	0 (0)	0 (0)	0 (0)	0 (0)	0.574	0.589966
All	Parabacteroides	0.55 (0.02) a	0.57 (0.02) a	0.49 (0.01) b	0.49 (0.02) bc	0.5 (0.03) bc	0.5 (0.02) c	8.31e-16	2.70075e-15	***
All	Paraprevotella	0.11 (0.01) a	0.08 (0.01) b	0.08 (0) bc	0.07 (0.01) bc	0.07 (0.01) bc	0.07 (0.01) c	7.45e-12	1.989e-11	***
All	Parasutterella	0.24 (0.02) ab	0.27 (0.02) a	0.2 (0.01) bc	0.23 (0.02) bc	0.21 (0.02) c	0.25 (0.02) bc	5.3e-08	1.04848e-07	***
All	Phascolarctobacterium	7.61 (0.46) a	8.84 (0.53) a	7.54 (0.34) a	8.01 (0.54) ab	7.81 (0.66) b	9.21 (0.54) ab	0.00666	0.00853606	**
All	Prevotella 2	0.14 (0.01) b	0.13 (0.01) b	0.15 (0.01) b	0.16 (0.01) a	0.14 (0.01) ab	0.15 (0.01) a	1.46e-06	2.50679e-06	***
All	Prevotella 7	0.49 (0.03) a	0.43 (0.03) ab	0.48 (0.02) a	0.48 (0.04) a	0.44 (0.04) ab	0.37 (0.03) b	0.00415	0.00547319	**
All	Prevotella 9	29.14 (0.94) d	28.74 (1.01) c	31.04 (0.69) c	30.87 (1.21) b	28.78 (1.45) c	30.65 (1.15) a	1.05e-38	1.365e-37	***
All	Prevotellaceae NA	0.04 (0) bc	0.05 (0) c	0.04 (0) bc	0.07 (0.01) a	0.06 (0.01) ab	0.06 (0.01) ab	1.78e-06	2.99963e-06	***
All	Prevotellaceae UCG-001	0.11 (0.01) bc	0.12 (0.01) c	0.11 (0.01) bc	0.18 (0.02) a	0.14 (0.01) bc	0.17 (0.01) ab	7.43e-06	1.12688e-05	***
All	Prevotellaceae UCG-003	0.01 (0)	0 (0)	0.01 (0)	0.01 (0)	0.01 (0)	0.01 (0)	0.131	0.149012
All	Prevotellaceae uncultured	0.77 (0.05) a	0.69 (0.05) bc	0.75 (0.03) ab	0.72 (0.06) ab	0.68 (0.07) ab	0.57 (0.04) c	6.82e-07	1.24124e-06	***
All	Rikenellaceae RC9 gut group	0.08 (0.01) a	0.05 (0.01) b	0.08 (0.01) a	0.07 (0.01) a	0.07 (0.01) a	0.06 (0.01) a	8.72e-12	2.08821e-11	***
All	Roseburia	1.18 (0.05) ab	1.22 (0.05) ab	1.18 (0.03) a	1.25 (0.06) a	1.1 (0.06) ab	1.16 (0.05) b	0.000183	0.0002562	***
All	Ruminiclostridium 5	0 (0)	0 (0)	0.01 (0)	0.01 (0)	0.01 (0)	0.01 (0)	0.0441	0.0528039
All	Ruminiclostridium 6	0.01 (0) bc	0.01 (0) c	0.02 (0) ab	0.02 (0) a	0.02 (0) a	0.01 (0) bc	2.55e-08	5.15667e-08	***
All	Ruminiclostridium 9	0.01 (0) b	0.01 (0) b	0.01 (0) b	0.01 (0) b	0.02 (0) a	0.01 (0) b	2.5e-05	3.61111e-05	***
All	Ruminococcaceae NA	0.05 (0) a	0.02 (0) b	0.05 (0) a	0.05 (0.01) a	0.06 (0.01) a	0.02 (0) b	7.03e-23	3.76312e-22	***
All	Ruminococcaceae NK4A214 group	0.1 (0.01) b	0.08 (0) c	0.11 (0) a	0.1 (0.01) ab	0.11 (0.01) a	0.07 (0) c	9.38e-23	4.74211e-22	***
All	Ruminococcaceae UCG-002	0.13 (0.01) b	0.11 (0.01) c	0.15 (0.01) a	0.18 (0.01) a	0.2 (0.02) a	0.16 (0.01) b	6.97e-24	3.96419e-23	***
All	Ruminococcaceae UCG-003	0 (0) b	0 (0) ab	0.01 (0) ab	0.01 (0) ab	0.01 (0) a	0.01 (0) ab	0.00293	0.00392103	**
All	Ruminococcaceae UCG-005	0.12 (0.01) bc	0.09 (0.01) d	0.14 (0.01) ab	0.12 (0.01) a	0.12 (0.01) abc	0.1 (0.01) cd	5.21e-09	1.07752e-08	***
All	Ruminococcaceae UCG-008	0.02 (0) ab	0.01 (0) b	0.02 (0) a	0.02 (0) a	0.02 (0) a	0.01 (0) b	1.08e-06	1.92706e-06	***
All	Ruminococcaceae UCG-013	0.01 (0) b	0.01 (0) b	0.01 (0) b	0.01 (0) ab	0.01 (0) a	0.01 (0) b	0.0114	0.0140189	*
All	Ruminococcaceae UCG-014	0.01 (0)	0.01 (0)	0.01 (0)	0.01 (0)	0.01 (0)	0.01 (0)	0.512	0.53554
All	Ruminococcaceae uncultured	0.04 (0) b	0.02 (0) c	0.06 (0) a	0.06 (0.01) a	0.08 (0.01) a	0.05 (0) b	1.13e-24	6.85533e-24	***
All	Ruminococcus 1	0.03 (0) bc	0.02 (0) d	0.03 (0) ab	0.03 (0) ab	0.03 (0) a	0.02 (0) cd	5.43e-12	1.49736e-11	***
All	Ruminococcus 2	0.11 (0.01) c	0.09 (0.01) d	0.11 (0.01) bc	0.13 (0.01) ab	0.14 (0.01) a	0.12 (0.01) c	1.98e-16	6.67333e-16	***
All	Senegalimassilia	0.05 (0) bc	0.05 (0) c	0.05 (0) ab	0.05 (0) abc	0.06 (0) a	0.05 (0) abc	0.0027	0.00366716	**
All	Slackia	0 (0) ab	0.01 (0) a	0 (0) ab	0 (0) b	0 (0) ab	0 (0) ab	0.0113	0.0140189	*
All	Streptococcus	0.02 (0)	0.03 (0)	0.02 (0)	0.02 (0)	0.03 (0)	0.03 (0)	0.873	0.873
All	Subdoligranulum	0.1 (0.01) cd	0.1 (0.01) d	0.11 (0) ab	0.12 (0.01) bc	0.13 (0.01) a	0.11 (0.01) cd	2.31e-12	6.78097e-12	***
All	Succinivibrio	2.1 (0.17) c	2.35 (0.17) a	1.9 (0.09) c	1.86 (0.15) bc	2.05 (0.24) bc	2.27 (0.21) ab	7.65e-12	1.989e-11	***
All	Sutterella	3.29 (0.08) a	3.45 (0.09) a	3.29 (0.06) a	3.34 (0.11) b	3.6 (0.18) ab	3.24 (0.09) b	8.46e-08	1.60388e-07	***
All	Veillonella	0.22 (0.01) b	0.26 (0.01) a	0.18 (0) cd	0.18 (0.01) de	0.16 (0.01) e	0.22 (0.01) bc	7.43e-32	6.7613e-31	***
All	Other	0.68 (0.04) ab	0.66 (0.04) b	0.65 (0.02) b	0.63 (0.03) ab	0.8 (0.07) a	0.62 (0.03) b	0.00109	0.00150288	**
All	[Eubacterium] coprostanoligenes group	0.03 (0)	0.03 (0)	0.03 (0)	0.03 (0)	0.03 (0)	0.03 (0)	0.187	0.207524
All	[Eubacterium] eligens group	0.16 (0.01) a	0.14 (0.01) a	0.14 (0.01) a	0.13 (0.01) a	0.13 (0.01) a	0.09 (0.01) b	2.04e-06	3.315e-06	***
All	[Eubacterium] hallii group	0.29 (0.02) b	0.21 (0.02) c	0.39 (0.02) a	0.46 (0.04) a	0.48 (0.05) a	0.38 (0.03) b	5.65e-33	5.71278e-32	***
All	[Eubacterium] ventriosum group	0.01 (0)	0.01 (0)	0.01 (0)	0.01 (0)	0.01 (0)	0.01 (0)	0.149	0.167395
All	[Ruminococcus] torques group	0.05 (0) bc	0.04 (0) c	0.06 (0) a	0.05 (0) ab	0.06 (0.01) a	0.04 (0) bc	6.38e-07	1.18486e-06	***
S768	Acidaminococcus	10.26 (0.25) a	9.83 (0.25) ab	9.18 (0.16) bc	8.59 (0.21) cd	8.37 (0.26) cd	8.33 (0.22) d	4.25e-13	2.6775e-12	***
S768	Agathobacter	0.07 (0.01) ab	0.06 (0.01) ab	0.07 (0.01) ab	0.04 (0.01) b	0.09 (0.02) a	0.06 (0.01) ab	0.0192	0.0310154	*
S768	Akkermansia	0 (0)	0 (0)	0 (0)	0 (0)	0 (0)	0 (0)	0.242	0.331435
S768	Alistipes	0.07 (0)	0.08 (0.01)	0.06 (0)	0.06 (0)	0.06 (0.01)	0.06 (0)	0.0673	0.105997
S768	Allisonella	0.2 (0.01) ab	0.2 (0.01) a	0.18 (0) c	0.15 (0.01) d	0.17 (0.01) bcd	0.15 (0.01) cd	3.4e-09	1.33875e-08	***
S768	Alloprevotella	0 (0)	0 (0)	0 (0)	0 (0)	0 (0)	0 (0)	NA	NA
S768	Anaerostipes	0 (0)	0 (0)	0 (0)	0 (0)	0.01 (0)	0 (0)	0.111	0.162628
S768	Bacteroides	9.37 (0.17) a	9.07 (0.17) a	8.25 (0.11) b	7.04 (0.14) d	7.46 (0.23) cd	7.73 (0.17) bc	2.74e-28	3.4524e-27	***
S768	Bifidobacterium	0.8 (0.11) ab	0.81 (0.09) a	0.76 (0.06) abc	0.53 (0.03) c	0.73 (0.05) a	0.57 (0.03) bc	1e-05	2.625e-05	***
S768	Bilophila	0 (0)	0 (0)	0 (0)	0 (0)	0 (0)	0 (0)	0.336	0.432
S768	Blautia	0.29 (0.02) abc	0.29 (0.02) bc	0.3 (0.02) b	0.26 (0.02) bc	0.39 (0.03) a	0.22 (0.02) c	0.000118	0.0002478	***
S768	Butyricicoccus	0.2 (0.01) ab	0.2 (0.01) ab	0.23 (0.01) a	0.21 (0.02) ab	0.25 (0.02) a	0.18 (0.01) b	0.00522	0.00888811	**
S768	Butyricimonas	0 (0)	0 (0)	0 (0)	0 (0)	0 (0)	0 (0)	NA	NA
S768	Catenibacterium	0.01 (0)	0.01 (0)	0.01 (0)	0.01 (0)	0.01 (0)	0.01 (0)	0.463	0.540167
S768	Christensenellaceae NA	0 (0)	0 (0)	0 (0)	0 (0)	0 (0)	0 (0)	NA	NA
S768	Christensenellaceae R-7 group	0 (0)	0 (0)	0 (0)	0 (0)	0 (0)	0 (0)	0.804	0.816968
S768	Clostridium sensu stricto 1	4.55 (0.21) ab	5.36 (0.42) a	3.99 (0.14) bc	3.47 (0.18) c	4.81 (0.74) bc	4.01 (0.28) bc	5.46e-07	1.638e-06	***
S768	Collinsella	0.12 (0.01) b	0.12 (0.01) b	0.13 (0) ab	0.11 (0.01) b	0.15 (0.01) a	0.11 (0.01) b	0.000197	0.000387844	***
S768	Coprobacter	0 (0)	0 (0)	0 (0)	0 (0)	0 (0)	0 (0)	NA	NA
S768	Coprococcus 1	0.15 (0.03) c	0.13 (0.03) d	0.19 (0.01) ab	0.16 (0.01) bc	0.21 (0.02) a	0.15 (0.04) d	2.36e-22	2.478e-21	***
S768	Coprococcus 2	0 (0)	0 (0)	0 (0)	0 (0)	0 (0)	0 (0)	NA	NA
S768	Coprococcus 3	0.18 (0.02) c	0.19 (0.05) c	0.32 (0.02) b	0.35 (0.04) ab	0.46 (0.05) a	0.19 (0.03) c	5.41e-19	4.869e-18	***
S768	Desulfovibrio	0 (0)	0 (0)	0 (0)	0 (0)	0 (0)	0 (0)	NA	NA
S768	Dialister	0.11 (0.01) c	0.12 (0.01) bc	0.12 (0) a	0.13 (0.01) a	0.15 (0.02) ab	0.13 (0.01) ab	2.42e-06	6.93e-06	***
S768	Dorea	0.33 (0.02) a	0.37 (0.05) ab	0.35 (0.03) a	0.27 (0.02) ab	0.54 (0.12) a	0.23 (0.02) b	7.94e-06	2.17487e-05	***
S768	Enterobacteriaceae NA	0.18 (0.01) a	0.19 (0.02) ab	0.15 (0.01) bc	0.11 (0.01) d	0.16 (0.03) cd	0.13 (0.01) d	7.63e-14	5.341e-13	***
S768	Enterococcus	0.33 (0.08) a	0.27 (0.04) ab	0.24 (0.02) ab	0.15 (0.01) c	0.34 (0.1) ab	0.27 (0.09) bc	1.68e-05	4.2336e-05	***
S768	Enterorhabdus	0.01 (0) c	0.01 (0) bc	0.01 (0) ab	0.01 (0) c	0.02 (0) a	0.01 (0) c	2.7e-05	6.54231e-05	***
S768	Erysipelotrichaceae UCG-003	0 (0)	0 (0)	0 (0)	0 (0)	0 (0)	0 (0)	0.175	0.245
S768	Escherichia-Shigella	9.49 (0.15) a	8.91 (0.16) b	8.76 (0.25) c	7.75 (0.15) d	8.08 (0.17) cd	7.7 (0.61) e	1.51e-31	3.171e-30	***
S768	Faecalibacterium	0.1 (0.02) b	0.11 (0.02) b	0.18 (0.01) a	0.19 (0.02) a	0.23 (0.03) a	0.28 (0.09) a	1.72e-44	1.0836e-42	***
S768	Fournierella	0 (0)	0 (0)	0 (0)	0 (0)	0 (0)	0 (0)	NA	NA
S768	Fusicatenibacter	0.01 (0)	0.01 (0)	0.01 (0)	0 (0)	0.02 (0.01)	0 (0)	0.096	0.144
S768	Fusobacterium	0.19 (0.01) a	0.16 (0.01) a	0.14 (0.01) b	0.09 (0) c	0.1 (0.01) c	0.09 (0.01) c	2.12e-29	3.339e-28	***
S768	Haemophilus	0 (0)	0 (0)	0 (0)	0 (0)	0 (0)	0 (0)	0.349	0.43974
S768	Holdemanella	0.12 (0.01) a	0.12 (0.01) ab	0.09 (0) bc	0.08 (0.01) cd	0.11 (0.01) ab	0.06 (0.01) d	1.43e-11	7.31769e-11	***
S768	Lachnoclostridium	0.05 (0) bc	0.09 (0.01) a	0.05 (0) c	0.05 (0) bc	0.05 (0.01) bc	0.07 (0.01) ab	2.05e-08	7.59706e-08	***
S768	Lachnospira	0.03 (0) ab	0.02 (0) bc	0.02 (0) bc	0.02 (0) bc	0.04 (0.01) a	0.02 (0) c	3.17e-05	7.39667e-05	***
S768	Lachnospiraceae AC2044 group	0 (0)	0 (0)	0 (0)	0 (0)	0 (0)	0 (0)	NA	NA
S768	Lachnospiraceae FCS020 group	0 (0)	0 (0)	0 (0)	0 (0)	0 (0)	0 (0)	0.336	0.432
S768	Lachnospiraceae NA	0.01 (0)	0 (0)	0 (0)	0 (0)	0.01 (0)	0 (0)	0.377	0.45675
S768	Lachnospiraceae UCG-004	0.11 (0.02) b	0.17 (0.02) a	0.16 (0.01) a	0.15 (0.02) ab	0.16 (0.02) ab	0.16 (0.02) ab	0.0141	0.0233763	*
S768	Lachnospiraceae uncultured	0 (0)	0 (0)	0 (0)	0 (0)	0 (0)	0 (0)	NA	NA
S768	Lactobacillus	0 (0)	0 (0)	0 (0)	0 (0)	0 (0)	0 (0)	NA	NA
S768	Megamonas	1.76 (0.09) a	1.66 (0.06) ab	1.46 (0.04) b	1.52 (0.08) ab	1.59 (0.08) ab	1.23 (0.06) c	3.63e-08	1.2705e-07	***
S768	Megasphaera	9.94 (0.23) c	10.16 (0.26) c	11.23 (0.2) ab	12.19 (0.29) a	11.98 (0.39) a	10.67 (0.29) bc	1.25e-10	5.625e-10	***
S768	Mitsuokella	0 (0)	0 (0)	0 (0)	0 (0)	0 (0)	0 (0)	NA	NA
S768	Mollicutes RF39 uncultured	0 (0)	0 (0)	0 (0)	0 (0)	0 (0)	0 (0)	NA	NA
S768	Muribaculaceae metagenome	0 (0)	0 (0)	0 (0)	0 (0)	0 (0)	0 (0)	NA	NA
S768	Odoribacter	0.05 (0) ab	0.06 (0) a	0.05 (0) b	0.04 (0) b	0.04 (0) b	0.04 (0) b	3.42e-05	7.695e-05	***
S768	Oscillibacter	0 (0)	0 (0)	0 (0)	0 (0)	0 (0)	0 (0)	NA	NA
S768	Parabacteroides	0.58 (0.02) a	0.54 (0.02) ab	0.49 (0.01) bc	0.44 (0.01) c	0.46 (0.02) bc	0.47 (0.01) bc	4.21e-08	1.39595e-07	***
S768	Paraprevotella	0.34 (0.01) a	0.26 (0.01) b	0.23 (0.01) bc	0.21 (0.01) c	0.21 (0.01) bc	0.22 (0.01) bc	8.77e-17	6.90637e-16	***
S768	Parasutterella	0 (0)	0 (0)	0 (0)	0 (0)	0 (0)	0 (0)	0.69	0.713656
S768	Phascolarctobacterium	2.11 (0.09) a	2.24 (0.13) a	2.13 (0.06) a	2.09 (0.09) a	1.66 (0.09) b	2.11 (0.22) ab	0.000247	0.000463235	***
S768	Prevotella 2	0 (0)	0 (0)	0 (0)	0 (0)	0 (0)	0 (0)	NA	NA
S768	Prevotella 7	1.42 (0.05) a	1.27 (0.05) a	1.38 (0.03) a	1.38 (0.05) a	1.27 (0.06) a	1.04 (0.04) b	4.89e-10	2.0538e-09	***
S768	Prevotella 9	43.77 (0.5) d	44.14 (0.64) d	46.62 (0.37) c	50.04 (0.38) ab	47.15 (1.03) bc	51.06 (0.75) a	4.07e-38	1.28205e-36	***
S768	Prevotellaceae NA	0 (0)	0 (0)	0 (0)	0 (0)	0 (0)	0 (0)	NA	NA
S768	Prevotellaceae UCG-001	0 (0)	0 (0)	0 (0)	0 (0)	0 (0)	0 (0)	NA	NA
S768	Prevotellaceae UCG-003	0 (0)	0 (0)	0 (0)	0 (0)	0 (0)	0 (0)	NA	NA
S768	Prevotellaceae uncultured	0 (0)	0 (0)	0 (0)	0 (0)	0 (0)	0 (0)	NA	NA
S768	Rikenellaceae RC9 gut group	0 (0)	0 (0)	0 (0)	0 (0)	0 (0)	0 (0)	NA	NA
S768	Roseburia	0.14 (0.01) ab	0.15 (0.01) a	0.15 (0.01) a	0.13 (0.01) ab	0.14 (0.01) ab	0.11 (0.01) b	0.00423	0.0074025	**
S768	Ruminiclostridium 5	0 (0)	0 (0)	0 (0)	0 (0)	0 (0)	0 (0)	0.854	0.854
S768	Ruminiclostridium 6	0 (0)	0 (0)	0 (0)	0 (0)	0 (0)	0 (0)	NA	NA
S768	Ruminiclostridium 9	0 (0)	0 (0)	0 (0)	0 (0)	0 (0)	0 (0)	0.519	0.594491
S768	Ruminococcaceae NA	0 (0)	0 (0)	0 (0)	0 (0)	0 (0)	0 (0)	NA	NA
S768	Ruminococcaceae NK4A214 group	0 (0)	0 (0)	0 (0)	0 (0)	0 (0)	0 (0)	0.127	0.181841
S768	Ruminococcaceae UCG-002	0.01 (0)	0.01 (0)	0.01 (0)	0 (0)	0.01 (0)	0.01 (0)	0.0958	0.144
S768	Ruminococcaceae UCG-003	0 (0)	0 (0)	0 (0)	0 (0)	0 (0)	0 (0)	0.316	0.423574
S768	Ruminococcaceae UCG-005	0 (0)	0 (0)	0 (0)	0 (0)	0 (0)	0 (0)	NA	NA
S768	Ruminococcaceae UCG-008	0 (0)	0 (0)	0 (0)	0 (0)	0 (0)	0 (0)	NA	NA
S768	Ruminococcaceae UCG-013	0 (0)	0 (0)	0 (0)	0 (0)	0 (0)	0 (0)	0.533	0.599625
S768	Ruminococcaceae UCG-014	0 (0)	0 (0)	0 (0)	0 (0)	0 (0)	0 (0)	NA	NA
S768	Ruminococcaceae uncultured	0 (0)	0 (0)	0 (0)	0 (0)	0 (0)	0 (0)	0.631	0.674847
S768	Ruminococcus 1	0 (0)	0 (0)	0 (0)	0 (0)	0 (0)	0 (0)	NA	NA
S768	Ruminococcus 2	0 (0)	0 (0)	0 (0)	0 (0)	0.01 (0)	0 (0)	0.691	0.713656
S768	Senegalimassilia	0 (0)	0 (0)	0 (0)	0 (0)	0 (0)	0 (0)	0.632	0.674847
S768	Slackia	0.01 (0) a	0.02 (0) a	0.01 (0) ab	0.01 (0) b	0.01 (0) ab	0.01 (0) b	7.2e-05	0.000156414	***
S768	Streptococcus	0.01 (0) ab	0.01 (0) a	0.01 (0) ab	0 (0) b	0.01 (0) ab	0.01 (0) b	0.000175	0.000355645	***
S768	Subdoligranulum	0.02 (0) b	0.02 (0) b	0.02 (0) b	0.01 (0) c	0.04 (0.01) a	0.02 (0) bc	7.6e-08	2.394e-07	***
S768	Succinivibrio	0 (0)	0 (0)	0 (0)	0 (0)	0 (0)	0 (0)	NA	NA
S768	Sutterella	1.86 (0.05) a	1.86 (0.06) a	1.75 (0.03) a	1.51 (0.04) b	1.52 (0.06) b	1.6 (0.05) b	9.55e-12	5.46955e-11	***
S768	Veillonella	0.15 (0.01) a	0.14 (0.01) ab	0.12 (0) b	0.11 (0.01) bc	0.1 (0.01) c	0.09 (0.01) c	1.51e-11	7.31769e-11	***
S768	Other	0.47 (0.04) a	0.53 (0.08) ab	0.39 (0.03) b	0.34 (0.02) b	0.59 (0.13) ab	0.4 (0.05) b	0.00025	0.000463235	***
S768	[Eubacterium] coprostanoligenes group	0 (0)	0 (0)	0 (0)	0 (0)	0 (0)	0 (0)	NA	NA
S768	[Eubacterium] eligens group	0 (0)	0 (0)	0 (0)	0 (0)	0 (0)	0 (0)	0.612	0.674847
S768	[Eubacterium] hallii group	0.01 (0)	0 (0)	0 (0)	0 (0)	0 (0)	0 (0)	0.387	0.460019
S768	[Eubacterium] ventriosum group	0.01 (0)	0.01 (0)	0.01 (0)	0 (0)	0.01 (0)	0 (0)	0.358	0.442235
S768	[Ruminococcus] torques group	0.01 (0) b	0.01 (0) a	0 (0) b	0 (0) b	0.01 (0) ab	0 (0) b	0.000321	0.0005778	***
S770	Acidaminococcus	0 (0)	0 (0)	0 (0)	0 (0)	0 (0)	0 (0)	NA	NA
S770	Agathobacter	0.5 (0.01) b	0.41 (0.01) c	0.58 (0.01) a	0.61 (0.02) a	0.61 (0.02) a	0.49 (0.02) b	4.8e-36	9.72e-35	***
S770	Akkermansia	0.17 (0.01) ab	0.18 (0.01) a	0.16 (0) ab	0.16 (0.01) ab	0.14 (0.01) b	0.16 (0.01) ab	0.0171	0.0243	*
S770	Alistipes	0.21 (0.01) a	0.18 (0.01) b	0.22 (0) a	0.2 (0.01) ab	0.19 (0.01) ab	0.18 (0.01) b	2.3e-09	5.03514e-09	***
S770	Allisonella	0 (0)	0 (0)	0 (0)	0 (0)	0 (0)	0 (0)	NA	NA
S770	Alloprevotella	0.06 (0) b	0.09 (0.01) a	0.03 (0) d	0.04 (0) cd	0.03 (0) d	0.06 (0.01) bc	2.49e-23	1.18641e-22	***
S770	Anaerostipes	3.21 (0.1) b	2.38 (0.07) c	3.57 (0.06) a	3.64 (0.11) a	3.89 (0.15) a	2.52 (0.09) c	6.62e-42	1.7874e-40	***
S770	Bacteroides	3.84 (0.08) a	3.86 (0.06) a	3.51 (0.04) b	3.3 (0.06) b	3.31 (0.11) b	3.46 (0.07) b	1.78e-13	4.97172e-13	***
S770	Bifidobacterium	1.89 (0.22) b	1.68 (0.15) b	1.8 (0.08) b	1.77 (0.08) ab	2.7 (0.45) a	2.02 (0.24) b	1.28e-05	2.16e-05	***
S770	Bilophila	0 (0)	0 (0)	0 (0)	0 (0)	0 (0)	0 (0)	0.506	0.539289
S770	Blautia	1.56 (0.04) b	1.1 (0.04) c	1.77 (0.03) a	1.77 (0.05) a	1.95 (0.07) a	1.18 (0.05) c	1.35e-53	5.4675e-52	***
S770	Butyricicoccus	0.24 (0.01)	0.22 (0.01)	0.24 (0.01)	0.23 (0.01)	0.19 (0.02)	0.2 (0.01)	0.0946	0.1161
S770	Butyricimonas	0.02 (0)	0.02 (0)	0.02 (0)	0.02 (0)	0.01 (0)	0.02 (0)	0.102	0.1215
S770	Catenibacterium	0.35 (0.02) c	0.23 (0.01) d	0.39 (0.01) b	0.4 (0.02) b	0.53 (0.04) a	0.3 (0.02) c	8.63e-32	8.73788e-31	***
S770	Christensenellaceae NA	0.01 (0)	0.01 (0)	0.01 (0)	0.01 (0)	0.01 (0)	0.01 (0)	0.758	0.77355
S770	Christensenellaceae R-7 group	0.14 (0.01) b	0.11 (0.01) c	0.16 (0) a	0.16 (0.01) a	0.17 (0.01) a	0.13 (0.01) b	2.11e-18	7.76864e-18	***
S770	Clostridium sensu stricto 1	1.22 (0.28) ab	1.3 (0.18) a	0.65 (0.07) bc	0.48 (0.06) c	0.8 (0.4) c	0.91 (0.09) ab	1.47e-06	2.70614e-06	***
S770	Collinsella	0.11 (0.01) de	0.09 (0.01) e	0.12 (0) bc	0.13 (0.01) ab	0.17 (0.02) a	0.11 (0.01) cd	1.07e-14	3.09536e-14	***
S770	Coprobacter	0 (0)	0 (0)	0 (0)	0 (0)	0 (0)	0 (0)	NA	NA
S770	Coprococcus 1	2.02 (0.05) b	2.26 (0.04) a	1.96 (0.02) bc	1.94 (0.04) bc	1.81 (0.07) c	1.94 (0.05) bc	1.37e-11	3.36273e-11	***
S770	Coprococcus 2	0.04 (0.01) bc	0.03 (0) c	0.05 (0) ab	0.04 (0) ab	0.05 (0.01) a	0.04 (0) abc	5.18e-06	8.92723e-06	***
S770	Coprococcus 3	3.51 (0.12) a	2.59 (0.11) b	3.87 (0.07) a	3.77 (0.12) a	3.9 (0.14) a	2.71 (0.12) b	1.71e-29	1.25918e-28	***
S770	Desulfovibrio	0.17 (0.01) ab	0.18 (0.01) a	0.16 (0) bc	0.14 (0.01) c	0.15 (0.01) bc	0.16 (0.01) abc	3.13e-05	5.17408e-05	***
S770	Dialister	6.1 (0.1) b	6.42 (0.07) a	6.1 (0.06) b	6.11 (0.08) b	6.18 (0.17) ab	5.85 (0.1) b	4.71e-05	7.6302e-05	***
S770	Dorea	1.72 (0.05) a	1.45 (0.04) b	1.8 (0.03) a	1.72 (0.05) a	1.82 (0.07) a	1.27 (0.05) b	3.99e-26	2.48608e-25	***
S770	Enterobacteriaceae NA	8.62 (0.26) ab	8.9 (0.19) a	7.45 (0.2) c	6.42 (0.33) d	5.72 (0.34) d	7.76 (0.27) bc	3.27e-25	1.89193e-24	***
S770	Enterococcus	0 (0)	0 (0)	0 (0)	0 (0)	0 (0)	0 (0)	0.0451	0.0598869
S770	Enterorhabdus	0.01 (0)	0 (0)	0 (0)	0 (0)	0.01 (0)	0 (0)	0.198	0.225887
S770	Erysipelotrichaceae UCG-003	0.02 (0) ab	0.01 (0) ab	0.02 (0) ab	0.02 (0) a	0.02 (0) ab	0.01 (0) b	0.0279	0.037665	*
S770	Escherichia-Shigella	0.01 (0)	0.01 (0)	0 (0)	0 (0)	0 (0)	0 (0)	0.179	0.207129
S770	Faecalibacterium	0.61 (0.05) c	0.35 (0.03) d	0.97 (0.04) b	1.16 (0.07) a	1.32 (0.09) a	0.65 (0.05) c	5.05e-69	4.0905e-67	***
S770	Fournierella	0.93 (0.03) a	0.71 (0.02) b	0.98 (0.02) a	1.04 (0.05) a	1.11 (0.06) a	0.6 (0.03) b	2.27e-33	3.0645e-32	***
S770	Fusicatenibacter	0.13 (0.01) c	0.09 (0.01) d	0.15 (0) b	0.18 (0.01) a	0.19 (0.01) a	0.11 (0.01) c	1.46e-32	1.68943e-31	***
S770	Fusobacterium	0 (0)	0 (0)	0 (0)	0 (0)	0 (0)	0 (0)	NA	NA
S770	Haemophilus	0 (0)	0 (0)	0 (0)	0 (0)	0 (0)	0 (0)	0.732	0.760154
S770	Holdemanella	0.06 (0) a	0.04 (0) ab	0.05 (0) ab	0.05 (0) ab	0.06 (0.01) a	0.04 (0) b	0.00213	0.003195	**
S770	Lachnoclostridium	0.04 (0) b	0.06 (0) a	0.04 (0) b	0.03 (0) bc	0.02 (0) c	0.05 (0) ab	2.05e-10	4.88382e-10	***
S770	Lachnospira	0.52 (0.02) a	0.36 (0.02) c	0.46 (0.01) b	0.52 (0.02) a	0.52 (0.02) a	0.3 (0.01) c	1.99e-33	3.0645e-32	***
S770	Lachnospiraceae AC2044 group	0.26 (0.02) b	0.25 (0.01) ab	0.28 (0.01) ab	0.27 (0.01) ab	0.28 (0.02) ab	0.28 (0.01) a	0.0025	0.00368182	**
S770	Lachnospiraceae FCS020 group	0.02 (0) bc	0.01 (0) d	0.02 (0) c	0.03 (0) ab	0.04 (0.01) a	0.01 (0) d	1.08e-11	2.73375e-11	***
S770	Lachnospiraceae NA	1.9 (0.17) bc	1.6 (0.11) c	1.97 (0.1) a	1.83 (0.13) ab	1.91 (0.16) a	1.71 (0.07) ab	3.82e-12	9.98129e-12	***
S770	Lachnospiraceae UCG-004	0.7 (0.02) ab	0.72 (0.02) a	0.73 (0.01) a	0.73 (0.02) a	0.62 (0.03) b	0.67 (0.03) ab	0.0039	0.00564107	**
S770	Lachnospiraceae uncultured	0.05 (0.01) c	0.04 (0.01) cd	0.09 (0.01) b	0.13 (0.02) ab	0.17 (0.02) a	0.05 (0.01) d	3.96e-26	2.48608e-25	***
S770	Lactobacillus	0.16 (0.05)	0.11 (0.03)	0.1 (0.02)	0.08 (0.01)	0.22 (0.07)	0.23 (0.09)	0.0207	0.0284186	*
S770	Megamonas	0 (0)	0 (0)	0 (0)	0 (0)	0 (0)	0 (0)	NA	NA
S770	Megasphaera	0 (0)	0 (0)	0 (0)	0 (0)	0 (0)	0 (0)	NA	NA
S770	Mitsuokella	0.13 (0.01) b	0.18 (0.01) a	0.13 (0) b	0.13 (0.01) b	0.12 (0.01) b	0.19 (0.01) a	1.1e-22	4.68947e-22	***
S770	Mollicutes RF39 uncultured	0.02 (0)	0.01 (0)	0.02 (0)	0.02 (0)	0.02 (0)	0.01 (0)	0.0472	0.0616645
S770	Muribaculaceae metagenome	0.29 (0.01) cd	0.28 (0.01) d	0.35 (0.01) ab	0.38 (0.01) a	0.37 (0.02) ab	0.33 (0.01) bc	5.27e-15	1.581e-14	***
S770	Odoribacter	0.12 (0)	0.11 (0)	0.12 (0)	0.11 (0.01)	0.11 (0.01)	0.11 (0)	0.0819	0.10206
S770	Oscillibacter	0 (0)	0 (0)	0 (0)	0 (0)	0 (0)	0 (0)	0.551	0.579623
S770	Parabacteroides	0.11 (0) a	0.1 (0) a	0.1 (0) a	0.1 (0) ab	0.09 (0.01) ab	0.08 (0) b	0.00122	0.00190038	**
S770	Paraprevotella	0 (0)	0 (0)	0 (0)	0 (0)	0 (0)	0 (0)	NA	NA
S770	Parasutterella	0 (0)	0 (0)	0 (0)	0 (0)	0 (0)	0 (0)	0.428	0.46224
S770	Phascolarctobacterium	0 (0)	0 (0)	0 (0)	0 (0)	0 (0)	0 (0)	0.334	0.370603
S770	Prevotella 2	0.4 (0.01) c	0.39 (0.01) c	0.43 (0.01) bc	0.51 (0.02) a	0.45 (0.02) ab	0.51 (0.02) a	1.36e-12	3.672e-12	***
S770	Prevotella 7	0 (0)	0 (0)	0 (0)	0 (0)	0 (0)	0 (0)	0.1	0.120896
S770	Prevotella 9	41.63 (0.71) d	44.52 (0.49) b	42.94 (0.38) cd	43.94 (0.57) bc	41.24 (1.05) d	46.08 (0.72) a	1.19e-17	3.70731e-17	***
S770	Prevotellaceae NA	0 (0)	0 (0)	0 (0)	0 (0)	0 (0)	0 (0)	NA	NA
S770	Prevotellaceae UCG-001	0 (0)	0 (0)	0 (0)	0 (0)	0 (0)	0 (0)	NA	NA
S770	Prevotellaceae UCG-003	0.02 (0.01)	0.01 (0)	0.02 (0)	0.02 (0)	0.02 (0.01)	0.02 (0)	0.119	0.139696
S770	Prevotellaceae uncultured	2.25 (0.05) a	2.09 (0.04) bc	2.13 (0.03) b	2.21 (0.05) ab	2.16 (0.07) ab	1.9 (0.05) c	1.42e-08	2.94923e-08	***
S770	Rikenellaceae RC9 gut group	0.23 (0.03) b	0.15 (0.02) c	0.22 (0.02) ab	0.23 (0.03) a	0.22 (0.03) ab	0.19 (0.01) ab	2.48e-18	8.37e-18	***
S770	Roseburia	1.48 (0.03) b	1.45 (0.03) b	1.61 (0.02) a	1.56 (0.04) ab	1.48 (0.06) ab	1.42 (0.04) b	2.21e-06	3.978e-06	***
S770	Ruminiclostridium 5	0 (0)	0 (0)	0 (0)	0 (0)	0 (0)	0 (0)	0.259	0.291375
S770	Ruminiclostridium 6	0.04 (0.01) bc	0.02 (0.01) c	0.04 (0) ab	0.06 (0.01) a	0.06 (0.01) ab	0.03 (0) bc	3.71e-06	6.53283e-06	***
S770	Ruminiclostridium 9	0 (0)	0 (0)	0 (0)	0 (0)	0 (0)	0 (0)	0.0178	0.0248586	*
S770	Ruminococcaceae NA	0.15 (0.01) a	0.08 (0.01) b	0.15 (0.01) a	0.17 (0.01) a	0.19 (0.01) a	0.06 (0.01) b	3.28e-31	2.952e-30	***
S770	Ruminococcaceae NK4A214 group	0.21 (0.01) b	0.18 (0.01) c	0.24 (0.01) a	0.22 (0.01) ab	0.24 (0.01) a	0.18 (0.01) c	6.84e-21	2.7702e-20	***
S770	Ruminococcaceae UCG-002	0.06 (0.01) bc	0.04 (0) c	0.07 (0) a	0.07 (0.01) ab	0.08 (0.01) ab	0.05 (0.01) bc	5.12e-07	9.87429e-07	***
S770	Ruminococcaceae UCG-003	0 (0)	0 (0)	0 (0)	0 (0)	0 (0)	0 (0)	0.0785	0.0993516
S770	Ruminococcaceae UCG-005	0.33 (0.02) b	0.24 (0.01) c	0.36 (0.01) a	0.35 (0.02) a	0.36 (0.03) a	0.3 (0.01) b	5.62e-24	3.0348e-23	***
S770	Ruminococcaceae UCG-008	0.05 (0) bc	0.03 (0) c	0.05 (0) ab	0.06 (0) ab	0.06 (0.01) a	0.03 (0) c	7.05e-10	1.63157e-09	***
S770	Ruminococcaceae UCG-013	0 (0) bc	0 (0) c	0.01 (0) ab	0.01 (0) a	0.01 (0) a	0 (0) c	4.5e-08	9.1125e-08	***
S770	Ruminococcaceae UCG-014	0 (0)	0 (0)	0 (0)	0 (0)	0 (0)	0 (0)	0.366	0.400622
S770	Ruminococcaceae uncultured	0 (0)	0 (0)	0 (0)	0 (0)	0 (0)	0 (0)	NA	NA
S770	Ruminococcus 1	0.05 (0.01) ab	0.02 (0) c	0.05 (0.01) a	0.04 (0.01) a	0.05 (0.01) a	0.02 (0) bc	1.16e-09	2.61e-09	***
S770	Ruminococcus 2	0.06 (0.02) bc	0.02 (0.01) d	0.05 (0.01) b	0.05 (0.02) a	0.06 (0.02) a	0.01 (0.01) cd	5.73e-18	1.85652e-17	***
S770	Senegalimassilia	0.07 (0) bc	0.06 (0) c	0.08 (0) ab	0.07 (0.01) bc	0.1 (0.01) a	0.07 (0) bc	1.56e-07	3.08195e-07	***
S770	Slackia	0 (0)	0 (0)	0 (0)	0 (0)	0 (0)	0 (0)	0.764	0.77355
S770	Streptococcus	0 (0)	0 (0)	0 (0)	0 (0)	0 (0)	0 (0)	0.775	0.775
S770	Subdoligranulum	0.08 (0.01) b	0.05 (0) c	0.09 (0) a	0.1 (0.01) a	0.1 (0.01) a	0.06 (0) bc	1.4e-23	7.0875e-23	***
S770	Succinivibrio	6.11 (0.3) c	7.16 (0.2) a	5.39 (0.11) c	5.73 (0.18) c	6.47 (0.47) bc	7.65 (0.45) ab	2.95e-23	1.3275e-22	***
S770	Sutterella	3.04 (0.05) ab	3.12 (0.04) a	3.07 (0.04) a	2.94 (0.06) b	3.07 (0.08) ab	2.93 (0.04) b	0.00103	0.00163588	**
S770	Veillonella	0.17 (0.01) bc	0.23 (0.01) a	0.15 (0.01) cd	0.13 (0.01) d	0.13 (0.01) cd	0.21 (0.01) ab	2.4e-18	8.37e-18	***
S770	Other	0.99 (0.09) b	0.82 (0.07) b	0.93 (0.05) ab	0.95 (0.08) a	1.12 (0.14) ab	0.86 (0.07) b	0.0018	0.00275094	**
S770	[Eubacterium] coprostanoligenes group	0.03 (0.01) ab	0.01 (0) b	0.03 (0) a	0.02 (0.01) a	0.03 (0.01) a	0.02 (0) ab	8.93e-07	1.68216e-06	***
S770	[Eubacterium] eligens group	0.44 (0.01) a	0.41 (0.01) ab	0.37 (0.01) b	0.35 (0.01) b	0.36 (0.02) b	0.27 (0.01) c	1.06e-19	4.08857e-19	***
S770	[Eubacterium] hallii group	0.17 (0.03) b	0.08 (0.01) c	0.2 (0.02) ab	0.19 (0.03) ab	0.22 (0.04) a	0.1 (0.02) c	1.55e-30	1.2555e-29	***
S770	[Eubacterium] ventriosum group	0 (0)	0 (0)	0 (0)	0 (0)	0 (0)	0 (0)	0.067	0.0861429
S770	[Ruminococcus] torques group	0.11 (0.01) bc	0.09 (0) c	0.13 (0) a	0.12 (0.01) ab	0.14 (0.01) a	0.1 (0.01) bc	1.1e-08	2.34474e-08	***
S776	Acidaminococcus	0 (0)	0 (0)	0 (0)	0 (0)	0 (0)	0 (0)	NA	NA
S776	Agathobacter	0.63 (0.02) b	0.59 (0.02) b	0.73 (0.02) a	0.78 (0.02) a	0.76 (0.02) a	0.71 (0.02) a	2.35e-16	1.74944e-15	***
S776	Akkermansia	0 (0)	0 (0)	0 (0)	0 (0)	0 (0)	0 (0)	NA	NA
S776	Alistipes	2.62 (0.06) a	2.42 (0.06) ab	2.51 (0.04) ab	2.55 (0.07) ab	2.62 (0.07) ab	2.35 (0.05) b	0.0117	0.0186643	*
S776	Allisonella	0 (0)	0 (0)	0 (0)	0 (0)	0 (0)	0 (0)	NA	NA
S776	Alloprevotella	0 (0)	0 (0)	0 (0)	0 (0)	0 (0)	0 (0)	NA	NA
S776	Anaerostipes	0.45 (0.03) bc	0.33 (0.02) c	0.57 (0.03) a	0.68 (0.05) a	0.63 (0.05) a	0.5 (0.04) ab	9.51e-10	3.74806e-09	***
S776	Bacteroides	23.39 (0.45) ab	24.52 (0.46) ab	23.37 (0.29) b	24.15 (0.56) ab	23.91 (0.57) ab	24.94 (0.5) a	0.0126	0.0196326	*
S776	Bifidobacterium	3.25 (0.17) b	3.42 (0.18) b	3.79 (0.16) ab	3.96 (0.23) ab	4.45 (0.36) a	3.93 (0.21) ab	0.0014	0.00253514	**
S776	Bilophila	0.07 (0)	0.07 (0)	0.07 (0)	0.07 (0)	0.06 (0)	0.07 (0)	0.0759	0.0997118
S776	Blautia	1.55 (0.09) bc	1.41 (0.08) c	1.68 (0.07) ab	1.94 (0.11) a	1.76 (0.14) ab	1.71 (0.08) abc	5.95e-05	0.000132883	***
S776	Butyricicoccus	0.2 (0.01) ab	0.25 (0.01) a	0.19 (0.01) bc	0.25 (0.01) a	0.16 (0.02) c	0.24 (0.01) a	1.21e-07	3.86048e-07	***
S776	Butyricimonas	0.17 (0.01)	0.16 (0.01)	0.15 (0.01)	0.14 (0.01)	0.15 (0.01)	0.14 (0.01)	0.043	0.0612979
S776	Catenibacterium	0.29 (0.01) b	0.3 (0.01) ab	0.37 (0.01) a	0.37 (0.02) ab	0.39 (0.03) ab	0.32 (0.02) ab	0.00282	0.00484462	**
S776	Christensenellaceae NA	0 (0)	0 (0)	0 (0)	0 (0)	0 (0)	0 (0)	NA	NA
S776	Christensenellaceae R-7 group	0.44 (0.01) c	0.45 (0.01) c	0.5 (0.01) b	0.54 (0.01) a	0.55 (0.02) a	0.53 (0.01) ab	3.54e-20	3.38829e-19	***
S776	Clostridium sensu stricto 1	12.81 (0.81) a	14.04 (0.86) a	6.67 (0.36) b	4.37 (0.39) c	4.4 (0.59) c	8.63 (0.61) b	3.12e-36	6.968e-35	***
S776	Collinsella	0.25 (0.02)	0.24 (0.02)	0.25 (0.01)	0.27 (0.02)	0.3 (0.03)	0.25 (0.02)	0.263	0.30381
S776	Coprobacter	0.01 (0)	0.01 (0)	0.01 (0)	0.01 (0)	0.01 (0)	0.01 (0)	0.326	0.358066
S776	Coprococcus 1	0.75 (0.04) ab	0.6 (0.03) b	0.84 (0.03) a	0.92 (0.05) a	0.88 (0.06) a	0.67 (0.04) b	2.72e-07	8.28364e-07	***
S776	Coprococcus 2	0.02 (0) c	0.02 (0) c	0.03 (0) b	0.04 (0) a	0.03 (0) ab	0.04 (0) ab	1.46e-10	6.52133e-10	***
S776	Coprococcus 3	3.67 (0.19) a	3.49 (0.17) ab	3.58 (0.14) a	3.52 (0.2) ab	2.76 (0.21) b	3.44 (0.16) ab	0.00873	0.0142661	*
S776	Desulfovibrio	0 (0)	0 (0)	0 (0)	0 (0)	0 (0)	0 (0)	NA	NA
S776	Dialister	0.09 (0) c	0.09 (0) c	0.12 (0) b	0.14 (0.01) ab	0.16 (0.01) a	0.12 (0.01) b	2.87e-20	3.20483e-19	***
S776	Dorea	2.91 (0.16)	2.89 (0.16)	3.06 (0.12)	3.02 (0.18)	2.75 (0.22)	2.91 (0.14)	0.324	0.358066
S776	Enterobacteriaceae NA	0.01 (0) b	0.03 (0.01) a	0 (0) cd	0 (0) bcd	0 (0) d	0.01 (0) bc	1.76e-10	7.37e-10	***
S776	Enterococcus	0 (0) b	0.01 (0) a	0 (0) b	0 (0) b	0 (0) b	0.01 (0) ab	0.000244	0.000480824	***
S776	Enterorhabdus	0.03 (0)	0.03 (0)	0.03 (0)	0.03 (0)	0.04 (0)	0.03 (0)	0.0611	0.081874
S776	Erysipelotrichaceae UCG-003	0 (0)	0 (0)	0 (0)	0 (0)	0 (0)	0 (0)	0.206	0.246464
S776	Escherichia-Shigella	0.32 (0.01) b	0.41 (0.02) a	0.31 (0.02) bc	0.31 (0.02) bc	0.26 (0.01) c	0.36 (0.02) ab	3.8e-08	1.273e-07	***
S776	Faecalibacterium	9.37 (0.39) c	6.54 (0.33) d	13.18 (0.28) b	13.85 (0.45) ab	14.95 (0.53) a	10.09 (0.4) c	8.87e-51	5.9429e-49	***
S776	Fournierella	0 (0)	0 (0)	0 (0)	0 (0)	0 (0)	0 (0)	NA	NA
S776	Fusicatenibacter	0.25 (0.01) a	0.25 (0.01) a	0.24 (0.01) ab	0.23 (0.01) ab	0.27 (0.01) a	0.22 (0.01) b	0.000136	0.00028475	***
S776	Fusobacterium	0 (0)	0 (0)	0 (0)	0 (0)	0 (0)	0 (0)	NA	NA
S776	Haemophilus	0 (0)	0 (0)	0.01 (0)	0 (0)	0 (0)	0 (0)	0.759	0.782354
S776	Holdemanella	0 (0)	0 (0)	0 (0)	0 (0)	0 (0)	0 (0)	NA	NA
S776	Lachnoclostridium	0.04 (0) a	0.04 (0) a	0.03 (0) b	0.03 (0) ab	0.04 (0.01) ab	0.04 (0) ab	0.000465	0.000890143	***
S776	Lachnospira	0.12 (0.01) a	0.11 (0.01) abc	0.07 (0) d	0.13 (0.01) ab	0.07 (0.01) bcd	0.09 (0.01) cd	8.78e-09	3.26811e-08	***
S776	Lachnospiraceae AC2044 group	0 (0)	0 (0)	0 (0)	0 (0)	0 (0)	0 (0)	NA	NA
S776	Lachnospiraceae FCS020 group	0.03 (0)	0.03 (0)	0.04 (0)	0.05 (0.01)	0.06 (0.01)	0.05 (0)	0.00196	0.00345579	**
S776	Lachnospiraceae NA	0.17 (0.01) b	0.15 (0.01) b	0.23 (0.01) a	0.27 (0.02) a	0.28 (0.02) a	0.18 (0.01) b	1.74e-11	8.32714e-11	***
S776	Lachnospiraceae UCG-004	1.58 (0.07) c	1.26 (0.07) d	1.86 (0.05) b	1.92 (0.08) b	2.22 (0.08) a	1.39 (0.07) cd	3.4e-22	4.556e-21	***
S776	Lachnospiraceae uncultured	0.01 (0) cd	0 (0) d	0.03 (0) b	0.03 (0) bc	0.05 (0.01) a	0.02 (0) c	6.66e-17	5.57775e-16	***
S776	Lactobacillus	0 (0)	0 (0)	0 (0)	0 (0)	0 (0)	0 (0)	NA	NA
S776	Megamonas	0 (0)	0 (0)	0 (0)	0 (0)	0 (0)	0 (0)	NA	NA
S776	Megasphaera	0 (0)	0 (0)	0 (0)	0 (0)	0 (0)	0 (0)	0.437	0.464746
S776	Mitsuokella	0 (0)	0 (0)	0 (0)	0 (0)	0 (0)	0 (0)	NA	NA
S776	Mollicutes RF39 uncultured	0 (0)	0 (0)	0 (0)	0 (0)	0 (0)	0 (0)	NA	NA
S776	Muribaculaceae metagenome	0 (0)	0 (0)	0 (0)	0 (0)	0 (0)	0 (0)	NA	NA
S776	Odoribacter	0.41 (0.01) ab	0.43 (0.01) a	0.39 (0.01) bc	0.38 (0.01) bc	0.35 (0.01) c	0.44 (0.01) a	1.4e-06	3.90833e-06	***
S776	Oscillibacter	0.01 (0)	0 (0)	0.01 (0)	0.01 (0)	0.01 (0)	0.01 (0)	0.869	0.869
S776	Parabacteroides	0.99 (0.02) ab	1.03 (0.03) a	0.94 (0.02) ab	0.9 (0.02) bc	0.92 (0.03) abc	0.85 (0.02) c	1.75e-06	4.69e-06	***
S776	Paraprevotella	0 (0)	0 (0)	0 (0)	0 (0)	0 (0)	0 (0)	NA	NA
S776	Parasutterella	0.75 (0.02) a	0.76 (0.01) a	0.65 (0.01) b	0.67 (0.02) b	0.6 (0.02) b	0.66 (0.02) b	1.75e-14	9.77083e-14	***
S776	Phascolarctobacterium	21.72 (0.52)	23.09 (0.6)	22.24 (0.42)	21.29 (0.52)	20.76 (0.71)	22.96 (0.56)	0.0813	0.104752
S776	Prevotella 2	0 (0)	0 (0)	0 (0)	0 (0)	0 (0)	0 (0)	NA	NA
S776	Prevotella 7	0.05 (0)	0.06 (0)	0.05 (0)	0.06 (0)	0.07 (0.01)	0.06 (0.01)	0.106	0.134
S776	Prevotella 9	0 (0) b	0 (0) b	0 (0) b	0 (0) b	0 (0) b	0 (0) a	0.000216	0.000438545	***
S776	Prevotellaceae NA	0.13 (0.01) c	0.14 (0.01) c	0.14 (0.01) bc	0.21 (0.01) a	0.16 (0.01) abc	0.17 (0.01) ab	3.77e-08	1.273e-07	***
S776	Prevotellaceae UCG-001	0.35 (0.01) c	0.35 (0.01) c	0.37 (0.01) bc	0.52 (0.02) a	0.39 (0.02) bc	0.45 (0.02) b	4.72e-13	2.43262e-12	***
S776	Prevotellaceae UCG-003	0 (0)	0 (0)	0 (0)	0 (0)	0 (0)	0 (0)	NA	NA
S776	Prevotellaceae uncultured	0 (0)	0 (0)	0 (0)	0 (0)	0 (0)	0 (0)	NA	NA
S776	Rikenellaceae RC9 gut group	0 (0)	0 (0)	0 (0)	0 (0)	0 (0)	0 (0)	NA	NA
S776	Roseburia	1.95 (0.1)	1.98 (0.11)	1.82 (0.07)	2.04 (0.11)	1.66 (0.11)	1.89 (0.09)	0.337	0.364177
S776	Ruminiclostridium 5	0.01 (0)	0.01 (0)	0.02 (0)	0.02 (0)	0.02 (0)	0.02 (0)	0.00858	0.0142661	*
S776	Ruminiclostridium 6	0 (0) c	0 (0) c	0.01 (0) ab	0.01 (0) ab	0.01 (0) a	0 (0) bc	2.39e-05	5.71893e-05	***
S776	Ruminiclostridium 9	0.02 (0.01) b	0.02 (0) b	0.03 (0) b	0.04 (0.01) b	0.06 (0.01) a	0.02 (0) b	3.75e-07	1.09239e-06	***
S776	Ruminococcaceae NA	0 (0)	0 (0)	0 (0)	0 (0)	0 (0)	0 (0)	NA	NA
S776	Ruminococcaceae NK4A214 group	0.07 (0) ab	0.06 (0) b	0.08 (0) a	0.08 (0) a	0.08 (0.01) a	0.06 (0) b	5.78e-06	1.48946e-05	***
S776	Ruminococcaceae UCG-002	0.33 (0.02) d	0.26 (0.01) e	0.41 (0.01) bc	0.45 (0.02) ab	0.5 (0.02) a	0.39 (0.02) cd	1.68e-28	2.814e-27	***
S776	Ruminococcaceae UCG-003	0.01 (0) c	0.01 (0) bc	0.02 (0) ab	0.02 (0) abc	0.03 (0) a	0.02 (0) bc	3.77e-05	8.71e-05	***
S776	Ruminococcaceae UCG-005	0.03 (0)	0.03 (0)	0.03 (0)	0.04 (0)	0.03 (0)	0.03 (0)	0.194	0.236327
S776	Ruminococcaceae UCG-008	0 (0)	0 (0)	0 (0)	0 (0)	0 (0)	0 (0)	NA	NA
S776	Ruminococcaceae UCG-013	0.02 (0)	0.02 (0)	0.02 (0)	0.02 (0)	0.02 (0)	0.02 (0)	0.164	0.203481
S776	Ruminococcaceae UCG-014	0.03 (0)	0.03 (0)	0.03 (0)	0.03 (0)	0.03 (0)	0.03 (0)	0.54	0.565312
S776	Ruminococcaceae uncultured	0.13 (0.01) c	0.06 (0.01) d	0.2 (0.01) ab	0.18 (0.01) b	0.23 (0.01) a	0.14 (0.01) c	2.96e-38	9.916e-37	***
S776	Ruminococcus 1	0.04 (0.01) bc	0.03 (0.01) c	0.04 (0) bc	0.05 (0) ab	0.05 (0) a	0.05 (0.01) bc	6.39e-05	0.000138106	***
S776	Ruminococcus 2	0.28 (0.02) ab	0.24 (0.02) b	0.3 (0.01) a	0.34 (0.02) a	0.35 (0.02) a	0.32 (0.02) a	1.16e-05	2.87852e-05	***
S776	Senegalimassilia	0.07 (0)	0.08 (0.01)	0.07 (0)	0.07 (0.01)	0.07 (0.01)	0.08 (0)	0.843	0.855773
S776	Slackia	0 (0)	0 (0)	0 (0)	0 (0)	0 (0)	0 (0)	NA	NA
S776	Streptococcus	0.06 (0)	0.06 (0)	0.06 (0)	0.07 (0)	0.06 (0.01)	0.07 (0)	0.228	0.268
S776	Subdoligranulum	0.21 (0.01) b	0.23 (0.01) ab	0.23 (0.01) ab	0.24 (0.01) ab	0.23 (0.01) ab	0.25 (0.01) a	0.0479	0.0668604
S776	Succinivibrio	0 (0)	0 (0)	0 (0)	0 (0)	0 (0)	0 (0)	NA	NA
S776	Sutterella	5.09 (0.15)	5.2 (0.16)	5.26 (0.09)	5.49 (0.18)	6.06 (0.36)	4.95 (0.14)	0.0251	0.0365587	*
S776	Veillonella	0.34 (0.01) b	0.4 (0.01) a	0.29 (0.01) c	0.29 (0.01) c	0.25 (0.02) d	0.35 (0.01) b	5.69e-15	3.8123e-14	***
S776	Other	0.58 (0.04) b	0.63 (0.04) ab	0.6 (0.02) ab	0.6 (0.03) ab	0.7 (0.04) a	0.63 (0.04) b	0.0134	0.0204045	*
S776	[Eubacterium] coprostanoligenes group	0.07 (0)	0.08 (0)	0.07 (0)	0.07 (0)	0.06 (0)	0.07 (0)	0.0567	0.0775286
S776	[Eubacterium] eligens group	0.03 (0) b	0.03 (0) b	0.04 (0) ab	0.04 (0) a	0.04 (0) a	0.03 (0) ab	0.0006	0.00111667	**
S776	[Eubacterium] hallii group	0.73 (0.05) bc	0.51 (0.04) c	1.05 (0.05) a	1.17 (0.08) a	1.17 (0.09) a	0.95 (0.06) ab	1.62e-14	9.77083e-14	***
S776	[Eubacterium] ventriosum group	0.01 (0)	0.02 (0)	0.01 (0)	0.01 (0)	0.01 (0)	0.01 (0)	0.276	0.313424
S776	[Ruminococcus] torques group	0.03 (0) ab	0.02 (0) b	0.03 (0) ab	0.04 (0) a	0.03 (0) ab	0.03 (0) ab	0.0239	0.0355844	*

[truncated: 9 more sheets: Table S11, Table S12, Table S13, Table S14, Table S15, Table S16, Table S17, Table S18, Table S19]
